# Supplementary material for: IGF1R deficiency in vascular smooth muscle cells impairs myogenic autoregulation and cognition in mice
Source: Front Aging Neurosci. 2024 Feb 15;16:1320808. doi: 10.3389/fnagi.2024.1320808 (PMC10902040; doi:10.3389/fnagi.2024.1320808)
Supplement: Supplementary file 1 [file Table_1.XLSX]

## Sheet: Notes
Gene Ontology Analysis
Tab labeled "All Sig Genes" reflects GO analysis of the list of genes altered in qRT-PCR based experiments described in Figure 7. Coloring on that tab is according to the key below. Only pathways that met the cutoff criteria (FDR corrected P<0.05) are included on that tab.
Subsequent tabs reflect GO analysis of the individual genes altered in the qRT-PCR based experiments described in Figure 7. Pathways that met P<0.05 are included.
Angiogenesis and vascular development
Cell Migration
Lipid metabolism
Proliferation
Reactive Oxygen Species
Signaling, including glutamate signaling
Method Description
PANTHER (v18.0) was utilized for gene ontology (GO) analysis. For each gene or gene set, the PANTHER overrepresentation test tool was used to compare individual genes or gene lists to a reference list obtained from the GO Ontology database (DOI: 10.5281/zenodo.7942786 Released 2023-01-05, https://geneontology.org/). For each gene or gene list, the tool determined biological processes in which gen…

## Sheet: ALL SIG GENES
All Significant Genes
Analysis Type:	PANTHER Overrepresentation Test (Released 20231017)
Annotation Version and Release Date:	GO Ontology database DOI: 10.5281/zenodo.7942786 Released 2023-01-05
Analyzed List:	upload_1 (Mus musculus)
Reference List:	Mus musculus (all genes in database)
Test Type:	FISHER
Correction:	FDR
GO biological process complete	Mus musculus - REFLIST (21983)	upload_1 (35)	upload_1 (expected)	upload_1 (over/under)	upload_1 (fold Enrichment)	upload_1 (raw P-value)	upload_1 (FDR)
response to oxygen-containing compound (GO:1901700)	1566	18	2.49	+	7.22	3.38e-12	2.65e-08
cellular response to chemical stimulus (GO:0070887)	2361	21	3.76	+	5.59	2.47e-12	3.87e-08
response to chemical (GO:0042221)	4012	25	6.39	+	3.91	9.62e-12	5.02e-08
response to organic substance (GO:0010033)	2609	21	4.15	+	5.06	1.68e-11	6.6e-08
positive regulation of cell migration (GO:0030335)	594	12	0.95	+	12.69	7.94e-11	2.49e-07
positive regulation of cell motility (GO:2000147)	621	12	0.99	+	12.14	1.31e-10	3.42e-07
positive regulation of locomotion (GO:0040017)	637	12	1.01	+	11.83	1.74e-10	3.91e-07
positive regulation of epithelial cell migration (GO:0010634)	162	8	0.26	+	31.02	2.11e-10	4.13e-07
cellular response to stimulus (GO:0051716)	6779	29	10.79	+	2.69	3.08e-10	5.36e-07
response to stimulus (GO:0050896)	8872	32	14.13	+	2.27	3.74e-10	5.86e-07
cellular response to oxygen-containing compound (GO:1901701)	1109	14	1.77	+	7.93	6.31e-10	8.24e-07
positive regulation of blood vessel endothelial cell migration (GO:0043536)	58	6	0.09	+	64.97	7.21e-10	8.69e-07
positive regulation of endothelial cell migration (GO:0010595)	111	7	0.18	+	39.61	6.3e-10	8.98e-07
unsaturated fatty acid metabolic process (GO:0033559)	126	7	0.2	+	34.89	1.46e-09	1.64e-06
response to xenobiotic stimulus (GO:0009410)	336	9	0.53	+	16.82	2.53e-09	2.33e-06
icosanoid metabolic process (GO:0006690)	136	7	0.22	+	32.33	2.43e-09	2.38e-06
regulation of transmembrane transport (GO:0034762)	634	11	1.01	+	10.9	2.76e-09	2.4e-06
negative regulation of response to stimulus (GO:0048585)	1743	16	2.78	+	5.77	2.42e-09	2.52e-06
regulation of biological quality (GO:0065008)	3087	20	4.91	+	4.07	3.53e-09	2.91e-06
regulation of cell communication (GO:0010646)	3487	21	5.55	+	3.78	3.95e-09	2.95e-06
regulation of signaling (GO:0023051)	3484	21	5.55	+	3.79	3.89e-09	3.05e-06
olefinic compound metabolic process (GO:0120254)	151	7	0.24	+	29.12	4.87e-09	3.32e-06
arachidonic acid metabolic process (GO:0019369)	81	6	0.13	+	46.52	4.73e-09	3.37e-06
regulation of epithelial cell migration (GO:0010632)	247	8	0.39	+	20.34	5.21e-09	3.4e-06
positive regulation of reactive oxygen species metabolic process (GO:2000379)	85	6	0.14	+	44.34	6.21e-09	3.9e-06
regulation of apoptotic process (GO:0042981)	1588	15	2.53	+	5.93	6.46e-09	3.9e-06
inflammatory response (GO:0006954)	535	10	0.85	+	11.74	8.37e-09	4.86e-06
regulation of reactive oxygen species metabolic process (GO:2000377)	167	7	0.27	+	26.33	9.52e-09	5.14e-06
regulation of programmed cell death (GO:0043067)	1639	15	2.61	+	5.75	9.89e-09	5.17e-06
regulation of multicellular organismal process (GO:0051239)	3262	20	5.19	+	3.85	9.29e-09	5.2e-06
response to stress (GO:0006950)	3303	20	5.26	+	3.8	1.16e-08	5.84e-06
regulation of transport (GO:0051049)	1961	16	3.12	+	5.12	1.3e-08	6.01e-06
regulation of blood vessel endothelial cell migration (GO:0043535)	96	6	0.15	+	39.26	1.24e-08	6.07e-06
regulation of endothelial cell migration (GO:0010594)	175	7	0.28	+	25.12	1.3e-08	6.17e-06
positive regulation of cellular process (GO:0048522)	5696	25	9.07	+	2.76	2.36e-08	1.06e-05
regulation of cell migration (GO:0030334)	1009	12	1.61	+	7.47	2.88e-08	1.22e-05
response to external stimulus (GO:0009605)	2393	17	3.81	+	4.46	2.87e-08	1.25e-05
positive regulation of apoptotic process (GO:0043065)	632	10	1.01	+	9.94	3.94e-08	1.62e-05
carboxylic acid metabolic process (GO:0019752)	841	11	1.34	+	8.22	4.86e-08	1.95e-05
regulation of cell motility (GO:2000145)	1066	12	1.7	+	7.07	5.23e-08	2.05e-05
positive regulation of programmed cell death (GO:0043068)	656	10	1.04	+	9.57	5.55e-08	2.12e-05
positive regulation of catalytic activity (GO:0043085)	1084	12	1.73	+	6.95	6.27e-08	2.18e-05
oxoacid metabolic process (GO:0043436)	861	11	1.37	+	8.02	6.16e-08	2.19e-05
regulation of response to stimulus (GO:0048583)	4044	21	6.44	+	3.26	5.88e-08	2.19e-05
long-chain fatty acid metabolic process (GO:0001676)	127	6	0.2	+	29.67	6.1e-08	2.22e-05
organic acid metabolic process (GO:0006082)	868	11	1.38	+	7.96	6.68e-08	2.28e-05
regulation of locomotion (GO:0040012)	1108	12	1.76	+	6.8	7.95e-08	2.65e-05
fatty acid metabolic process (GO:0006631)	371	8	0.59	+	13.54	1.12e-07	3.67e-05
regulation of localization (GO:0032879)	2330	16	3.71	+	4.31	1.47e-07	4.5e-05
positive regulation of response to stimulus (GO:0048584)	2324	16	3.7	+	4.32	1.41e-07	4.52e-05
cell migration (GO:0016477)	938	11	1.49	+	7.37	1.45e-07	4.55e-05
regulation of anatomical structure morphogenesis (GO:0022603)	946	11	1.51	+	7.3	1.58e-07	4.76e-05
defense response (GO:0006952)	1449	13	2.31	+	5.63	1.72e-07	5.08e-05
monocarboxylic acid metabolic process (GO:0032787)	557	9	0.89	+	10.15	1.79e-07	5.19e-05
positive regulation of molecular function (GO:0044093)	1512	13	2.41	+	5.4	2.8e-07	7.84e-05
positive regulation of biological process (GO:0048518)	6394	25	10.18	+	2.46	2.8e-07	7.98e-05
regulation of catalytic activity (GO:0050790)	1811	14	2.88	+	4.86	3.01e-07	8.27e-05
regulation of angiogenesis (GO:0045765)	299	7	0.48	+	14.7	4.5e-07	0.000122
regulation of vasculature development (GO:1901342)	303	7	0.48	+	14.51	4.91e-07	0.000131
regulation of monoatomic ion transport (GO:0043269)	634	9	1.01	+	8.92	5.23e-07	0.000134
regulation of long-term neuronal synaptic plasticity (GO:0048169)	37	4	0.06	+	67.9	5.2e-07	0.000136
negative regulation of biological process (GO:0048519)	5543	23	8.83	+	2.61	5.43e-07	0.000137
animal organ development (GO:0048513)	2939	17	4.68	+	3.63	5.81e-07	0.000145
positive regulation of signal transduction (GO:0009967)	1627	13	2.59	+	5.02	6.46e-07	0.000158
glutamate receptor signaling pathway (GO:0007215)	41	4	0.07	+	61.28	7.61e-07	0.000183
cell motility (GO:0048870)	1114	11	1.77	+	6.2	7.92e-07	0.000188
regulation of signal transduction (GO:0009966)	3013	17	4.8	+	3.54	8.3e-07	0.000194
cellular homeostasis (GO:0019725)	673	9	1.07	+	8.4	8.54e-07	0.000197
regulation of monoatomic ion transmembrane transport (GO:0034765)	491	8	0.78	+	10.23	9.04e-07	0.000205
angiogenesis (GO:0001525)	342	7	0.54	+	12.86	1.09e-06	0.000243
positive regulation of phosphate metabolic process (GO:0045937)	915	10	1.46	+	6.86	1.15e-06	0.00025
positive regulation of phosphorus metabolic process (GO:0010562)	915	10	1.46	+	6.86	1.15e-06	0.000254
response to wounding (GO:0009611)	349	7	0.56	+	12.6	1.24e-06	0.000266
cellular response to organic substance (GO:0071310)	1743	13	2.78	+	4.68	1.4e-06	0.000297
negative regulation of cellular process (GO:0048523)	4857	21	7.73	+	2.72	1.49e-06	0.000311
positive regulation of MAPK cascade (GO:0043410)	537	8	0.85	+	9.36	1.75e-06	0.000356
negative regulation of cell population proliferation (GO:0008285)	734	9	1.17	+	7.7	1.74e-06	0.000358
regulation of monoatomic cation transmembrane transport (GO:1904062)	371	7	0.59	+	11.85	1.85e-06	0.000371
behavior (GO:0007610)	743	9	1.18	+	7.61	1.92e-06	0.000375
regulation of MAPK cascade (GO:0043408)	744	9	1.18	+	7.6	1.94e-06	0.000375
homeostatic process (GO:0042592)	1493	12	2.38	+	5.05	1.89e-06	0.000376
circulatory system development (GO:0072359)	974	10	1.55	+	6.45	2.01e-06	0.000384
regulation of cysteine-type endopeptidase activity (GO:2000116)	240	6	0.38	+	15.7	2.26e-06	0.000428
response to abiotic stimulus (GO:0009628)	989	10	1.57	+	6.35	2.3e-06	0.000429
multicellular organismal process (GO:0032501)	7625	26	12.14	+	2.14	2.4e-06	0.000443
cell communication (GO:0007154)	5489	22	8.74	+	2.52	2.44e-06	0.000445
regulation of protein metabolic process (GO:0051246)	2510	15	4	+	3.75	2.57e-06	0.000463
synaptic transmission, glutamatergic (GO:0035249)	58	4	0.09	+	43.32	2.79e-06	0.000476
positive regulation of signaling (GO:0023056)	1853	13	2.95	+	4.41	2.78e-06	0.000479
positive regulation of cell communication (GO:0010647)	1853	13	2.95	+	4.41	2.78e-06	0.000484
blood vessel development (GO:0001568)	572	8	0.91	+	8.78	2.78e-06	0.000489
negative regulation of developmental process (GO:0051093)	1009	10	1.61	+	6.22	2.75e-06	0.00049
cellular process (GO:0009987)	14977	35	23.85	+	1.47	3.24e-06	0.000545
regulation of molecular function (GO:0065009)	2587	15	4.12	+	3.64	3.75e-06	0.000626
cell surface receptor signaling pathway (GO:0007166)	1908	13	3.04	+	4.28	3.84e-06	0.000634
small molecule metabolic process (GO:0044281)	1601	12	2.55	+	4.71	3.91e-06	0.000638
vasculature development (GO:0001944)	601	8	0.96	+	8.36	3.98e-06	0.000643
regulation of apoptotic signaling pathway (GO:2001233)	424	7	0.68	+	10.37	4.39e-06	0.000702
response to ethanol (GO:0045471)	66	4	0.11	+	38.07	4.55e-06	0.000721
multicellular organism development (GO:0007275)	4271	19	6.8	+	2.79	4.88e-06	0.000758
positive regulation of phosphorylation (GO:0042327)	834	9	1.33	+	6.78	4.88e-06	0.000765
regulation of endothelial cell proliferation (GO:0001936)	154	5	0.25	+	20.39	5.02e-06	0.000772
positive regulation of transmembrane transport (GO:0034764)	277	6	0.44	+	13.6	5.07e-06	0.000772
cellular response to endogenous stimulus (GO:0071495)	1088	10	1.73	+	5.77	5.35e-06	0.000806
ionotropic glutamate receptor signaling pathway (GO:0035235)	19	3	0.03	+	99.17	5.55e-06	0.000828
system development (GO:0048731)	3482	17	5.54	+	3.07	6.36e-06	0.00094
regulation of phosphorus metabolic process (GO:0051174)	1398	11	2.23	+	4.94	7.07e-06	0.000999
regulation of phosphate metabolic process (GO:0019220)	1397	11	2.22	+	4.95	7.03e-06	0.001
regulation of neuronal synaptic plasticity (GO:0048168)	74	4	0.12	+	33.95	7.02e-06	0.00101
blood vessel morphogenesis (GO:0048514)	458	7	0.73	+	9.6	7.22e-06	0.00101
positive regulation of macromolecule metabolic process (GO:0010604)	3505	17	5.58	+	3.05	6.96e-06	0.00101
negative regulation of response to external stimulus (GO:0032102)	459	7	0.73	+	9.58	7.32e-06	0.00102
regulation of response to external stimulus (GO:0032101)	1121	10	1.78	+	5.6	6.95e-06	0.00102
response to inorganic substance (GO:0010035)	483	7	0.77	+	9.1	1.01e-05	0.00138
cellular lipid metabolic process (GO:0044255)	916	9	1.46	+	6.17	1.03e-05	0.00139
positive regulation of protein metabolic process (GO:0051247)	1452	11	2.31	+	4.76	1.01e-05	0.00139
chemical homeostasis (GO:0048878)	920	9	1.46	+	6.14	1.07e-05	0.00143
response to metal ion (GO:0010038)	319	6	0.51	+	11.81	1.12e-05	0.00148
response to alcohol (GO:0097305)	184	5	0.29	+	17.07	1.16e-05	0.00153
regulation of cell population proliferation (GO:0042127)	1786	12	2.84	+	4.22	1.19e-05	0.00153
cellular metabolic process (GO:0044237)	5494	21	8.75	+	2.4	1.2e-05	0.00153
cellular response to xenobiotic stimulus (GO:0071466)	185	5	0.29	+	16.98	1.19e-05	0.00155
response to organic cyclic compound (GO:0014070)	699	8	1.11	+	7.19	1.19e-05	0.00155
positive regulation of peptidyl-tyrosine phosphorylation (GO:0050731)	191	5	0.3	+	16.44	1.39e-05	0.00174
regulation of smooth muscle cell proliferation (GO:0048660)	191	5	0.3	+	16.44	1.39e-05	0.00175
positive regulation of blood coagulation (GO:0030194)	27	3	0.04	+	69.79	1.45e-05	0.00176
regulation of synaptic transmission, glutamatergic (GO:0051966)	89	4	0.14	+	28.23	1.41e-05	0.00176
muscle cell cellular homeostasis (GO:0046716)	27	3	0.04	+	69.79	1.45e-05	0.00178
positive regulation of hemostasis (GO:1900048)	27	3	0.04	+	69.79	1.45e-05	0.00179
response to nitrogen compound (GO:1901698)	959	9	1.53	+	5.89	1.49e-05	0.00179
lipid metabolic process (GO:0006629)	1227	10	1.95	+	5.12	1.52e-05	0.00182
negative regulation of apoptotic process (GO:0043066)	967	9	1.54	+	5.85	1.59e-05	0.00188
organic substance metabolic process (GO:0071704)	7635	25	12.16	+	2.06	1.69e-05	0.002
regulation of phosphorylation (GO:0042325)	1249	10	1.99	+	5.03	1.78e-05	0.00208
tube development (GO:0035295)	991	9	1.58	+	5.7	1.92e-05	0.00223
positive regulation of multicellular organismal process (GO:0051240)	1876	12	2.99	+	4.02	1.96e-05	0.00223
positive regulation of coagulation (GO:0050820)	30	3	0.05	+	62.81	1.94e-05	0.00224
positive regulation of cellular metabolic process (GO:0031325)	2958	15	4.71	+	3.19	1.96e-05	0.00224
negative regulation of programmed cell death (GO:0043069)	997	9	1.59	+	5.67	2.02e-05	0.00227
tube morphogenesis (GO:0035239)	756	8	1.2	+	6.65	2.08e-05	0.00232
regulation of endopeptidase activity (GO:0052548)	358	6	0.57	+	10.53	2.12e-05	0.00236
regulation of multicellular organismal development (GO:2000026)	1579	11	2.51	+	4.38	2.22e-05	0.00245
cellular response to inorganic substance (GO:0071241)	212	5	0.34	+	14.81	2.27e-05	0.00248
linoleic acid metabolic process (GO:0043651)	32	3	0.05	+	58.88	2.33e-05	0.00251
ligand-gated ion channel signaling pathway (GO:1990806)	32	3	0.05	+	58.88	2.33e-05	0.00253
positive regulation of protein phosphorylation (GO:0001934)	772	8	1.23	+	6.51	2.41e-05	0.00258
positive regulation of metabolic process (GO:0009893)	3856	17	6.14	+	2.77	2.56e-05	0.00273
regulation of developmental process (GO:0050793)	2641	14	4.2	+	3.33	2.59e-05	0.00274
action potential (GO:0001508)	105	4	0.17	+	23.93	2.64e-05	0.00278
intracellular chemical homeostasis (GO:0055082)	565	7	0.9	+	7.78	2.75e-05	0.00287
response to endogenous stimulus (GO:0009719)	1317	10	2.1	+	4.77	2.8e-05	0.00291
regulation of biomineral tissue development (GO:0070167)	107	4	0.17	+	23.48	2.84e-05	0.00293
negative regulation of angiogenesis (GO:0016525)	108	4	0.17	+	23.26	2.94e-05	0.00299
positive regulation of nitrogen compound metabolic process (GO:0051173)	3058	15	4.87	+	3.08	2.92e-05	0.00299
regulation of superoxide metabolic process (GO:0090322)	35	3	0.06	+	53.84	2.99e-05	0.00302
negative regulation of blood vessel morphogenesis (GO:2000181)	110	4	0.18	+	22.84	3.15e-05	0.00313
trans-synaptic signaling (GO:0099537)	384	6	0.61	+	9.81	3.12e-05	0.00314
metabolic process (GO:0008152)	8025	25	12.78	+	1.96	3.15e-05	0.00314
negative regulation of vasculature development (GO:1901343)	111	4	0.18	+	22.63	3.26e-05	0.00322
epoxygenase P450 pathway (GO:0019373)	37	3	0.06	+	50.93	3.49e-05	0.00342
positive regulation of ERK1 and ERK2 cascade (GO:0070374)	234	5	0.37	+	13.42	3.6e-05	0.0035
epoxide metabolic process (GO:0097176)	4	2	0.01	+	> 100	3.67e-05	0.00353
lipoxin biosynthetic process (GO:2001301)	4	2	0.01	+	> 100	3.67e-05	0.00355
startle response (GO:0001964)	38	3	0.06	+	49.59	3.76e-05	0.00357
superoxide metabolic process (GO:0006801)	38	3	0.06	+	49.59	3.76e-05	0.0036
modulation of chemical synaptic transmission (GO:0050804)	595	7	0.95	+	7.39	3.81e-05	0.0036
regulation of trans-synaptic signaling (GO:0099177)	596	7	0.95	+	7.38	3.85e-05	0.00361
heart development (GO:0007507)	597	7	0.95	+	7.36	3.89e-05	0.00363
leukocyte migration (GO:0050900)	239	5	0.38	+	13.14	3.97e-05	0.00368
regulation of intracellular signal transduction (GO:1902531)	1689	11	2.69	+	4.09	4.13e-05	0.00381
positive regulation of transport (GO:0051050)	1095	9	1.74	+	5.16	4.2e-05	0.00385
negative regulation of apoptotic signaling pathway (GO:2001234)	243	5	0.39	+	12.92	4.29e-05	0.00391
anatomical structure development (GO:0048856)	5433	20	8.65	+	2.31	4.37e-05	0.00396
cellular response to reactive oxygen species (GO:0034614)	121	4	0.19	+	20.76	4.52e-05	0.00407
vascular process in circulatory system (GO:0003018)	246	5	0.39	+	12.77	4.54e-05	0.00407
positive regulation of excitatory postsynaptic potential (GO:2000463)	41	3	0.07	+	45.96	4.66e-05	0.00413
excitatory postsynaptic potential (GO:0060079)	41	3	0.07	+	45.96	4.66e-05	0.00415
regulation of synaptic plasticity (GO:0048167)	248	5	0.39	+	12.66	4.72e-05	0.00415
positive regulation of synaptic transmission, glutamatergic (GO:0051968)	42	3	0.07	+	44.86	4.99e-05	0.00437
regulation of cellular process (GO:0050794)	11401	30	18.15	+	1.65	5.13e-05	0.00447
tissue remodeling (GO:0048771)	126	4	0.2	+	19.94	5.27e-05	0.00454
regulation of epithelial cell proliferation (GO:0050678)	423	6	0.67	+	8.91	5.31e-05	0.00455
xenobiotic metabolic process (GO:0006805)	126	4	0.2	+	19.94	5.27e-05	0.00456
regulation of system process (GO:0044057)	636	7	1.01	+	6.91	5.78e-05	0.0049
regulation of wound healing (GO:0061041)	129	4	0.21	+	19.48	5.76e-05	0.00491
response to organonitrogen compound (GO:0010243)	876	8	1.39	+	5.74	5.86e-05	0.00491
regulation of protein phosphorylation (GO:0001932)	1143	9	1.82	+	4.95	5.85e-05	0.00493
response to toxic substance (GO:0009636)	132	4	0.21	+	19.03	6.28e-05	0.00524
synaptic signaling (GO:0099536)	437	6	0.7	+	8.62	6.35e-05	0.00526
monocyte aggregation (GO:0070487)	6	2	0.01	+	> 100	6.83e-05	0.00558
regulation of peptidyl-tyrosine phosphorylation (GO:0050730)	268	5	0.43	+	11.72	6.76e-05	0.00558
lipoxin metabolic process (GO:2001300)	6	2	0.01	+	> 100	6.83e-05	0.00561
leukocyte chemotaxis (GO:0030595)	139	4	0.22	+	18.07	7.64e-05	0.00617
extracellular matrix organization (GO:0030198)	275	5	0.44	+	11.42	7.62e-05	0.00619
regulation of macromolecule metabolic process (GO:0060255)	6098	21	9.71	+	2.16	7.71e-05	0.00619
regulation of peptidase activity (GO:0052547)	455	6	0.72	+	8.28	7.91e-05	0.0062
extracellular structure organization (GO:0043062)	277	5	0.44	+	11.34	7.88e-05	0.00621
external encapsulating structure organization (GO:0045229)	277	5	0.44	+	11.34	7.88e-05	0.00624
cell-cell signaling (GO:0007267)	914	8	1.46	+	5.5	7.88e-05	0.00627
reproductive process (GO:0022414)	1488	10	2.37	+	4.22	7.85e-05	0.00628
reproduction (GO:0000003)	1496	10	2.38	+	4.2	8.21e-05	0.0064
endocardial cushion development (GO:0003197)	51	3	0.08	+	36.95	8.63e-05	0.00667
regulation of reactive oxygen species biosynthetic process (GO:1903426)	51	3	0.08	+	36.95	8.63e-05	0.0067
circulatory system process (GO:0003013)	475	6	0.76	+	7.93	9.98e-05	0.00767
heart valve morphogenesis (GO:0003179)	54	3	0.09	+	34.89	0.000102	0.00776
regulation of calcium ion transport (GO:0051924)	293	5	0.47	+	10.72	0.000102	0.00778
regulation of cellular component organization (GO:0051128)	2594	13	4.13	+	3.15	0.000103	0.00778
negative regulation of multicellular organismal process (GO:0051241)	1241	9	1.98	+	4.56	0.00011	0.00827
regulation of endothelial cell apoptotic process (GO:2000351)	58	3	0.09	+	32.49	0.000124	0.00932
positive regulation of gene expression (GO:0010628)	1268	9	2.02	+	4.46	0.000129	0.00959
chemical synaptic transmission, postsynaptic (GO:0099565)	59	3	0.09	+	31.94	0.00013	0.0096
response to lipopolysaccharide (GO:0032496)	308	5	0.49	+	10.2	0.000129	0.0096
regulation of hydrolase activity (GO:0051336)	983	8	1.57	+	5.11	0.00013	0.00962
positive regulation of protein modification process (GO:0031401)	989	8	1.57	+	5.08	0.000136	0.00994
sprouting angiogenesis (GO:0002040)	60	3	0.1	+	31.4	0.000137	0.00998
negative regulation of cell adhesion (GO:0007162)	314	5	0.5	+	10	0.000141	0.0102
developmental process (GO:0032502)	5806	20	9.24	+	2.16	0.000141	0.0102
anatomical structure formation involved in morphogenesis (GO:0048646)	999	8	1.59	+	5.03	0.000145	0.0105
apoptotic process (GO:0006915)	1000	8	1.59	+	5.02	0.000146	0.0105
response to reactive oxygen species (GO:0000302)	166	4	0.26	+	15.13	0.000149	0.0106
modulation of excitatory postsynaptic potential (GO:0098815)	63	3	0.1	+	29.91	0.000157	0.0111
negative regulation of fibrinolysis (GO:0051918)	10	2	0.02	+	> 100	0.00016	0.0112
regulation of body fluid levels (GO:0050878)	323	5	0.51	+	9.72	0.00016	0.0112
primary metabolic process (GO:0044238)	6917	22	11.01	+	2	0.000161	0.0112
positive regulation of leukocyte migration (GO:0002687)	169	4	0.27	+	14.87	0.000159	0.0113
embryonic organ development (GO:0048568)	520	6	0.83	+	7.25	0.000163	0.0113
positive regulation of wound healing (GO:0090303)	64	3	0.1	+	29.44	0.000164	0.0114
heart valve development (GO:0003170)	65	3	0.1	+	28.99	0.000172	0.0115
regulation of nervous system process (GO:0031644)	172	4	0.27	+	14.61	0.00017	0.0115
positive regulation of transferase activity (GO:0051347)	523	6	0.83	+	7.21	0.000168	0.0115
lung alveolus development (GO:0048286)	65	3	0.1	+	28.99	0.000172	0.0116
regulation of response to wounding (GO:1903034)	173	4	0.28	+	14.52	0.000174	0.0116
response to molecule of bacterial origin (GO:0002237)	328	5	0.52	+	9.57	0.000172	0.0116
positive regulation of intracellular signal transduction (GO:1902533)	1022	8	1.63	+	4.92	0.00017	0.0116
negative regulation of signal transduction (GO:0009968)	1314	9	2.09	+	4.3	0.000169	0.0116
positive regulation of angiogenesis (GO:0045766)	177	4	0.28	+	14.19	0.00019	0.0122
positive regulation of vasculature development (GO:1904018)	177	4	0.28	+	14.19	0.00019	0.0122
hepoxilin biosynthetic process (GO:0051122)	11	2	0.02	+	> 100	0.000189	0.0123
hepoxilin metabolic process (GO:0051121)	11	2	0.02	+	> 100	0.000189	0.0123
signaling (GO:0023052)	5322	19	8.47	+	2.24	0.000188	0.0123
lipoxygenase pathway (GO:0019372)	11	2	0.02	+	> 100	0.000189	0.0124
detoxification (GO:0098754)	67	3	0.11	+	28.12	0.000187	0.0124
regulation of blood coagulation (GO:0030193)	67	3	0.11	+	28.12	0.000187	0.0124
regulation of ERK1 and ERK2 cascade (GO:0070372)	335	5	0.53	+	9.37	0.000189	0.0124
cell surface receptor signaling pathway involved in cell-cell signaling (GO:1905114)	339	5	0.54	+	9.26	0.0002	0.0127
cellular component organization (GO:0016043)	5366	19	8.54	+	2.22	0.000198	0.0127
regulation of hemostasis (GO:1900046)	69	3	0.11	+	27.31	0.000204	0.0129
regulation of intrinsic apoptotic signaling pathway (GO:2001242)	181	4	0.29	+	13.88	0.000206	0.013
programmed cell death (GO:0012501)	1059	8	1.69	+	4.74	0.000216	0.0136
trans-synaptic signaling, modulating synaptic transmission (GO:0099550)	12	2	0.02	+	> 100	0.000221	0.0138
regulation of tube diameter (GO:0035296)	185	4	0.29	+	13.58	0.000224	0.0138
response to salt (GO:1902074)	347	5	0.55	+	9.05	0.000222	0.0138
cell death (GO:0008219)	1062	8	1.69	+	4.73	0.000221	0.0138
blood vessel diameter maintenance (GO:0097746)	185	4	0.29	+	13.58	0.000224	0.0139
regulation of tube size (GO:0035150)	186	4	0.3	+	13.51	0.000228	0.014
regulation of coagulation (GO:0050818)	72	3	0.11	+	26.17	0.00023	0.0141
cellular response to metal ion (GO:0071248)	187	4	0.3	+	13.43	0.000233	0.0142
regulation of postsynaptic membrane potential (GO:0060078)	73	3	0.12	+	25.81	0.000239	0.0145
regulation of biological process (GO:0050789)	12237	30	19.48	+	1.54	0.00024	0.0145
learning (GO:0007612)	191	4	0.3	+	13.15	0.000252	0.0152
removal of superoxide radicals (GO:0019430)	13	2	0.02	+	96.63	0.000254	0.0153
chemical synaptic transmission (GO:0007268)	365	5	0.58	+	8.6	0.00028	0.0167
anterograde trans-synaptic signaling (GO:0098916)	365	5	0.58	+	8.6	0.00028	0.0167
regulation of anatomical structure size (GO:0090066)	577	6	0.92	+	6.53	0.000283	0.0168
cellular component organization or biogenesis (GO:0071840)	5577	19	8.88	+	2.14	0.000283	0.0168
negative regulation of sprouting angiogenesis (GO:1903671)	14	2	0.02	+	89.73	0.00029	0.017
positive regulation of heterotypic cell-cell adhesion (GO:0034116)	14	2	0.02	+	89.73	0.00029	0.0171
regulation of fibrinolysis (GO:0051917)	14	2	0.02	+	89.73	0.00029	0.0171
visual behavior (GO:0007632)	79	3	0.13	+	23.85	0.000299	0.0172
regulation of transferase activity (GO:0051338)	830	7	1.32	+	5.3	0.000296	0.0172
regulation of metabolic process (GO:0019222)	6621	21	10.54	+	1.99	0.000296	0.0172
sensory perception of pain (GO:0019233)	79	3	0.13	+	23.85	0.000299	0.0173
regulation of calcium ion transmembrane transport (GO:1903169)	201	4	0.32	+	12.5	0.000305	0.0175
positive regulation of response to wounding (GO:1903036)	80	3	0.13	+	23.55	0.00031	0.0177
negative regulation of cysteine-type endopeptidase activity involved in apoptotic process (GO:0043154)	80	3	0.13	+	23.55	0.00031	0.0177
protein heterotetramerization (GO:0051290)	15	2	0.02	+	83.74	0.000329	0.0182
regulation of cytokine production (GO:0001817)	841	7	1.34	+	5.23	0.000321	0.0182
negative regulation of signaling (GO:0023057)	1438	9	2.29	+	3.93	0.000331	0.0182
cellular response to oxygen radical (GO:0071450)	15	2	0.02	+	83.74	0.000329	0.0183
leukocyte aggregation (GO:0070486)	15	2	0.02	+	83.74	0.000329	0.0183
cellular response to superoxide (GO:0071451)	15	2	0.02	+	83.74	0.000329	0.0184
pathway-restricted SMAD protein phosphorylation (GO:0060389)	15	2	0.02	+	83.74	0.000329	0.0185
positive regulation of monoatomic ion transmembrane transport (GO:0034767)	205	4	0.33	+	12.26	0.000328	0.0185
regulation of cell adhesion (GO:0030155)	844	7	1.34	+	5.21	0.000328	0.0185
negative regulation of cell communication (GO:0010648)	1441	9	2.29	+	3.92	0.000336	0.0185
cellular response to oxidative stress (GO:0034599)	207	4	0.33	+	12.14	0.00034	0.0186
regulation of cysteine-type endopeptidase activity involved in apoptotic process (GO:0043281)	210	4	0.33	+	11.96	0.000359	0.0196
regulation of primary metabolic process (GO:0080090)	5699	19	9.07	+	2.09	0.000362	0.0197
regulation of peroxisome proliferator activated receptor signaling pathway (GO:0035358)	16	2	0.03	+	78.51	0.00037	0.02
regulation of dendritic spine maintenance (GO:1902950)	16	2	0.03	+	78.51	0.00037	0.02
cardiac muscle tissue development (GO:0048738)	212	4	0.34	+	11.85	0.000372	0.02
response to amino acid (GO:0043200)	86	3	0.14	+	21.91	0.00038	0.0204
cell chemotaxis (GO:0060326)	214	4	0.34	+	11.74	0.000385	0.0206
protein tetramerization (GO:0051262)	87	3	0.14	+	21.66	0.000393	0.021
striated muscle tissue development (GO:0014706)	218	4	0.35	+	11.52	0.000412	0.0218
glucose homeostasis (GO:0042593)	218	4	0.35	+	11.52	0.000412	0.0219
carbohydrate homeostasis (GO:0033500)	219	4	0.35	+	11.47	0.000419	0.0221
tissue development (GO:0009888)	1828	10	2.91	+	3.44	0.000421	0.0222
intracellular calcium ion homeostasis (GO:0006874)	220	4	0.35	+	11.42	0.000426	0.0223
cellular response to lipopolysaccharide (GO:0071222)	220	4	0.35	+	11.42	0.000426	0.0223
negative regulation of cysteine-type endopeptidase activity (GO:2000117)	90	3	0.14	+	20.94	0.000433	0.0225
lung development (GO:0030324)	221	4	0.35	+	11.37	0.000434	0.0225
regulation of protein modification process (GO:0031399)	1497	9	2.38	+	3.78	0.000444	0.023
regulation of response to stress (GO:0080134)	1501	9	2.39	+	3.77	0.000453	0.0233
response to superoxide (GO:0000303)	18	2	0.03	+	69.79	0.000458	0.0234
respiratory tube development (GO:0030323)	224	4	0.36	+	11.22	0.000456	0.0234
suckling behavior (GO:0001967)	18	2	0.03	+	69.79	0.000458	0.0235
biological regulation (GO:0065007)	12633	30	20.11	+	1.49	0.000484	0.0247
hyaluronan catabolic process (GO:0030214)	19	2	0.03	+	66.11	0.000506	0.0253
response to oxygen radical (GO:0000305)	19	2	0.03	+	66.11	0.000506	0.0254
fatty acid derivative biosynthetic process (GO:1901570)	19	2	0.03	+	66.11	0.000506	0.0255
calcium ion transmembrane import into cytosol (GO:0097553)	95	3	0.15	+	19.83	0.000505	0.0255
cellular response to molecule of bacterial origin (GO:0071219)	230	4	0.37	+	10.92	0.000503	0.0255
mononuclear cell migration (GO:0071674)	97	3	0.15	+	19.43	0.000535	0.0267
positive regulation of epithelial cell proliferation (GO:0050679)	235	4	0.37	+	10.69	0.000544	0.0271
superoxide anion generation (GO:0042554)	20	2	0.03	+	62.81	0.000556	0.0276
negative regulation of intrinsic apoptotic signaling pathway (GO:2001243)	99	3	0.16	+	19.03	0.000567	0.028
response to radiation (GO:0009314)	431	5	0.69	+	7.29	0.000592	0.0292
embryo development (GO:0009790)	1233	8	1.96	+	4.08	0.000598	0.0293
positive regulation of kinase activity (GO:0033674)	432	5	0.69	+	7.27	0.000598	0.0294
regulation of leukocyte migration (GO:0002685)	242	4	0.39	+	10.38	0.000606	0.0295
mesenchyme development (GO:0060485)	242	4	0.39	+	10.38	0.000606	0.0296
intracellular monoatomic cation homeostasis (GO:0030003)	435	5	0.69	+	7.22	0.000617	0.0297
response to extracellular stimulus (GO:0009991)	435	5	0.69	+	7.22	0.000617	0.0298
calcium ion transport (GO:0006816)	243	4	0.39	+	10.34	0.000616	0.0299
catabolic process (GO:0009056)	1920	10	3.06	+	3.27	0.000622	0.0299
blood circulation (GO:0008015)	441	5	0.7	+	7.12	0.000656	0.0314
response to amphetamine (GO:0001975)	22	2	0.04	+	57.1	0.000663	0.0317
cellular response to growth factor stimulus (GO:0071363)	443	5	0.71	+	7.09	0.000669	0.0319
calcium ion homeostasis (GO:0055074)	249	4	0.4	+	10.09	0.000674	0.032
positive regulation of endothelial cell proliferation (GO:0001938)	106	3	0.17	+	17.78	0.000688	0.0326
intracellular monoatomic ion homeostasis (GO:0006873)	447	5	0.71	+	7.03	0.000696	0.0329
reactive oxygen species metabolic process (GO:0072593)	107	3	0.17	+	17.61	0.000707	0.033
respiratory system development (GO:0060541)	252	4	0.4	+	9.97	0.000704	0.033
inorganic ion homeostasis (GO:0098771)	449	5	0.71	+	6.99	0.00071	0.033
response to acid chemical (GO:0001101)	107	3	0.17	+	17.61	0.000707	0.0331
transport (GO:0006810)	3580	14	5.7	+	2.46	0.000704	0.0331
cell surface receptor signaling pathway involved in heart development (GO:0061311)	23	2	0.04	+	54.62	0.00072	0.0333
long-chain fatty acid biosynthetic process (GO:0042759)	23	2	0.04	+	54.62	0.00072	0.0334
positive regulation of calcium ion transmembrane transport (GO:1904427)	108	3	0.17	+	17.45	0.000726	0.0334
protein complex oligomerization (GO:0051259)	254	4	0.4	+	9.89	0.000725	0.0334
multicellular organism reproduction (GO:0032504)	967	7	1.54	+	4.55	0.000736	0.0336
cellular response to chemical stress (GO:0062197)	255	4	0.41	+	9.85	0.000735	0.0337
positive regulation of cellular component organization (GO:0051130)	1275	8	2.03	+	3.94	0.000745	0.0339
wound healing (GO:0042060)	257	4	0.41	+	9.78	0.000757	0.0343
cellular response to biotic stimulus (GO:0071216)	257	4	0.41	+	9.78	0.000757	0.0344
positive regulation of endothelial cell apoptotic process (GO:2000353)	24	2	0.04	+	52.34	0.000779	0.0348
system process (GO:0003008)	2754	12	4.38	+	2.74	0.000771	0.0348
response to amine (GO:0014075)	24	2	0.04	+	52.34	0.000779	0.0349
response to growth factor (GO:0070848)	459	5	0.73	+	6.84	0.000784	0.0349
ether metabolic process (GO:0018904)	24	2	0.04	+	52.34	0.000779	0.035
regulation of metal ion transport (GO:0010959)	458	5	0.73	+	6.86	0.000776	0.035
locomotory behavior (GO:0007626)	260	4	0.41	+	9.66	0.00079	0.0351
response to glucose (GO:0009749)	112	3	0.18	+	16.82	0.000804	0.0355
regulation of kinase activity (GO:0043549)	704	6	1.12	+	5.35	0.000804	0.0356
fatty acid biosynthetic process (GO:0006633)	113	3	0.18	+	16.67	0.000825	0.0362
organic hydroxy compound metabolic process (GO:1901615)	464	5	0.74	+	6.77	0.000822	0.0362
phosphatidylethanolamine metabolic process (GO:0046337)	25	2	0.04	+	50.25	0.00084	0.0363
positive regulation of reactive oxygen species biosynthetic process (GO:1903428)	25	2	0.04	+	50.25	0.00084	0.0364
response to lipid (GO:0033993)	711	6	1.13	+	5.3	0.000846	0.0364
positive regulation of fibroblast migration (GO:0010763)	25	2	0.04	+	50.25	0.00084	0.0365
cellular oxidant detoxification (GO:0098869)	25	2	0.04	+	50.25	0.00084	0.0366
positive regulation of superoxide anion generation (GO:0032930)	25	2	0.04	+	50.25	0.00084	0.0367
regulation of heterotypic cell-cell adhesion (GO:0034114)	25	2	0.04	+	50.25	0.00084	0.0368
response to hexose (GO:0009746)	115	3	0.18	+	16.38	0.000867	0.0371
positive regulation of smooth muscle cell proliferation (GO:0048661)	115	3	0.18	+	16.38	0.000867	0.0372
signal transduction (GO:0007165)	5044	17	8.03	+	2.12	0.000905	0.0382
C4-dicarboxylate transport (GO:0015740)	26	2	0.04	+	48.31	0.000904	0.0383
regulation of cellular response to oxidative stress (GO:1900407)	26	2	0.04	+	48.31	0.000904	0.0384
negative regulation of biomineral tissue development (GO:0070168)	26	2	0.04	+	48.31	0.000904	0.0385
regulation of oxidative stress-induced intrinsic apoptotic signaling pathway (GO:1902175)	26	2	0.04	+	48.31	0.000904	0.0386
cellular response to lipid (GO:0071396)	476	5	0.76	+	6.6	0.000921	0.0387
organic substance catabolic process (GO:1901575)	1656	9	2.64	+	3.41	0.00092	0.0388
response to monosaccharide (GO:0034284)	118	3	0.19	+	15.97	0.000932	0.0391
positive regulation of monoatomic ion transport (GO:0043270)	273	4	0.43	+	9.2	0.000944	0.0394
rhythmic process (GO:0048511)	273	4	0.43	+	9.2	0.000944	0.0395
positive regulation of transmembrane receptor protein serine/threonine kinase signaling pathway (GO:0090100)	120	3	0.19	+	15.7	0.000977	0.0406
associative learning (GO:0008306)	122	3	0.19	+	15.44	0.00102	0.0422
regulation of membrane potential (GO:0042391)	487	5	0.78	+	6.45	0.00102	0.0422
positive regulation of protein kinase B signaling (GO:0051897)	122	3	0.19	+	15.44	0.00102	0.0423
protein heterooligomerization (GO:0051291)	28	2	0.04	+	44.86	0.00104	0.0425
heart morphogenesis (GO:0003007)	280	4	0.45	+	8.97	0.00104	0.0425
transmembrane transport (GO:0055085)	1025	7	1.63	+	4.29	0.00103	0.0425
developmental process involved in reproduction (GO:0003006)	1031	7	1.64	+	4.26	0.00107	0.0436
aortic valve morphogenesis (GO:0003180)	29	2	0.05	+	43.32	0.00111	0.0448
response to copper ion (GO:0046688)	29	2	0.05	+	43.32	0.00111	0.0449
regulation of superoxide anion generation (GO:0032928)	29	2	0.05	+	43.32	0.00111	0.045
cellular response to external stimulus (GO:0071496)	285	4	0.45	+	8.82	0.0011	0.045
regulation of epithelial cell apoptotic process (GO:1904035)	126	3	0.2	+	14.95	0.00112	0.0452
establishment of localization (GO:0051234)	3750	14	5.97	+	2.34	0.00113	0.0454
regulation of mononuclear cell migration (GO:0071675)	127	3	0.2	+	14.84	0.00115	0.046
negative regulation of protein metabolic process (GO:0051248)	1046	7	1.67	+	4.2	0.00116	0.0464
regulation of monoatomic ion transmembrane transporter activity (GO:0032412)	289	4	0.46	+	8.69	0.00116	0.0465
diol metabolic process (GO:0034311)	30	2	0.05	+	41.87	0.00118	0.047
regulation of phagocytosis (GO:0050764)	130	3	0.21	+	14.49	0.00122	0.0483
skeletal system development (GO:0001501)	507	5	0.81	+	6.19	0.00122	0.0483
regulation of nitrogen compound metabolic process (GO:0051171)	5489	18	8.74	+	2.06	0.00122	0.0484
regulation of proteolysis (GO:0030162)	765	6	1.22	+	4.93	0.00123	0.0485
behavioral response to pain (GO:0048266)	31	2	0.05	+	40.52	0.00126	0.0489
glycosaminoglycan catabolic process (GO:0006027)	31	2	0.05	+	40.52	0.00126	0.049
unsaturated fatty acid biosynthetic process (GO:0006636)	31	2	0.05	+	40.52	0.00126	0.0491
positive regulation of MAP kinase activity (GO:0043406)	131	3	0.21	+	14.38	0.00125	0.0491
positive regulation of extracellular matrix organization (GO:1903055)	31	2	0.05	+	40.52	0.00126	0.0492
positive regulation of cell population proliferation (GO:0008284)	1062	7	1.69	+	4.14	0.00127	0.0492
cellular response to transforming growth factor beta stimulus (GO:0071560)	132	3	0.21	+	14.27	0.00128	0.0495
monoatomic cation homeostasis (GO:0055080)	514	5	0.82	+	6.11	0.00129	0.0499

## Sheet: MMP9
Mmp9
Analysis Type:	PANTHER Overrepresentation Test (Released 20231017)
Annotation Version and Release Date:	GO Ontology database DOI: 10.5281/zenodo.7942786 Released 2023-01-05
Analyzed List:	upload_1 (Mus musculus)
Reference List:	Mus musculus (all genes in database)
Test Type:	FISHER
Correction:	FDR
GO biological process complete	Mus musculus - REFLIST (21983)	upload_1 (1)	upload_1 (expected)	upload_1 (over/under)	upload_1 (fold Enrichment)	upload_1 (raw P-value)	upload_1 (FDR)
cellular response to cell-matrix adhesion (GO:0071460)	2	1	0	+	> 100	0.000136	1
negative regulation of epithelial cell differentiation involved in kidney development (GO:2000697)	5	1	0	+	> 100	0.000273	1
negative regulation of cysteine-type endopeptidase activity involved in apoptotic signaling pathway (GO:2001268)	8	1	0	+	> 100	0.000409	1
positive regulation of receptor binding (GO:1900122)	8	1	0	+	> 100	0.000409	1
cellular response to UV-A (GO:0071492)	12	1	0	+	> 100	0.000591	1
positive regulation of keratinocyte migration (GO:0051549)	13	1	0	+	> 100	0.000637	1
positive regulation of synaptic plasticity (GO:0031915)	13	1	0	+	> 100	0.000637	1
regulation of keratinocyte migration (GO:0051547)	15	1	0	+	> 100	0.000728	1
response to UV-A (GO:0070141)	16	1	0	+	> 100	0.000773	1
macrophage chemotaxis (GO:0048246)	16	1	0	+	> 100	0.000773	1
regulation of epithelial cell differentiation involved in kidney development (GO:2000696)	17	1	0	+	> 100	0.000819	1
regulation of cysteine-type endopeptidase activity involved in apoptotic signaling pathway (GO:2001267)	18	1	0	+	> 100	0.000864	1
regulation of receptor binding (GO:1900120)	23	1	0	+	> 100	0.00109	1
positive regulation of epidermal growth factor receptor signaling pathway (GO:0045742)	24	1	0	+	> 100	0.00114	1
macrophage migration (GO:1905517)	25	1	0	+	> 100	0.00118	1
positive regulation of ERBB signaling pathway (GO:1901186)	26	1	0	+	> 100	0.00123	1
cellular response to cadmium ion (GO:0071276)	28	1	0	+	> 100	0.00132	1
positive regulation of release of cytochrome c from mitochondria (GO:0090200)	30	1	0	+	> 100	0.00141	1
collagen catabolic process (GO:0030574)	35	1	0	+	> 100	0.00164	1
response to cadmium ion (GO:0046686)	40	1	0	+	> 100	0.00186	1
positive regulation of vascular associated smooth muscle cell proliferation (GO:1904707)	43	1	0	+	> 100	0.002	1
response to amyloid-beta (GO:1904645)	44	1	0	+	> 100	0.00205	1
negative regulation of fibroblast proliferation (GO:0048147)	45	1	0	+	> 100	0.00209	1
negative regulation of cation channel activity (GO:2001258)	50	1	0	+	> 100	0.00232	1
embryo implantation (GO:0007566)	50	1	0	+	> 100	0.00232	1
regulation of release of cytochrome c from mitochondria (GO:0090199)	51	1	0	+	> 100	0.00237	1
negative regulation of epithelial cell differentiation (GO:0030857)	56	1	0	+	> 100	0.00259	1
collagen metabolic process (GO:0032963)	59	1	0	+	> 100	0.00273	1
positive regulation of DNA binding (GO:0043388)	60	1	0	+	> 100	0.00277	1
regulation of epidermal growth factor receptor signaling pathway (GO:0042058)	63	1	0	+	> 100	0.00291	1
regulation of ERBB signaling pathway (GO:1901184)	69	1	0	+	> 100	0.00318	1
regulation of vascular associated smooth muscle cell proliferation (GO:1904705)	76	1	0	+	> 100	0.0035	1
positive regulation of mitochondrion organization (GO:0010822)	79	1	0	+	> 100	0.00364	1
negative regulation of cysteine-type endopeptidase activity involved in apoptotic process (GO:0043154)	80	1	0	+	> 100	0.00368	1
negative regulation of ion transmembrane transporter activity (GO:0032413)	85	1	0	+	> 100	0.00391	1
negative regulation of cysteine-type endopeptidase activity (GO:2000117)	90	1	0	+	> 100	0.00414	1
negative regulation of transporter activity (GO:0032410)	94	1	0	+	> 100	0.00432	1
cellular response to UV (GO:0034644)	95	1	0	+	> 100	0.00437	1
negative regulation of intrinsic apoptotic signaling pathway (GO:2001243)	99	1	0	+	> 100	0.00455	1
negative regulation of cation transmembrane transport (GO:1904063)	102	1	0	+	> 100	0.00469	1
positive regulation of protein binding (GO:0032092)	105	1	0	+	> 100	0.00482	1
cellular response to light stimulus (GO:0071482)	114	1	0.01	+	> 100	0.00523	1
positive regulation of smooth muscle cell proliferation (GO:0048661)	115	1	0.01	+	> 100	0.00528	1
negative regulation of monoatomic ion transmembrane transport (GO:0034766)	115	1	0.01	+	> 100	0.00528	1
cellular response to reactive oxygen species (GO:0034614)	121	1	0.01	+	> 100	0.00555	1
regulation of DNA binding (GO:0051101)	124	1	0.01	+	> 100	0.00569	1
regulation of fibroblast proliferation (GO:0048145)	125	1	0.01	+	> 100	0.00573	1
tissue remodeling (GO:0048771)	126	1	0.01	+	> 100	0.00578	1
leukocyte chemotaxis (GO:0030595)	139	1	0.01	+	> 100	0.00637	1
myeloid leukocyte migration (GO:0097529)	141	1	0.01	+	> 100	0.00646	1
regulation of mitochondrion organization (GO:0010821)	146	1	0.01	+	> 100	0.00669	1
female pregnancy (GO:0007565)	150	1	0.01	+	> 100	0.00687	1
negative regulation of transmembrane transport (GO:0034763)	151	1	0.01	+	> 100	0.00691	1
regulation of cation channel activity (GO:2001257)	153	1	0.01	+	> 100	0.00701	1
response to UV (GO:0009411)	156	1	0.01	+	> 100	0.00714	1
negative regulation of monoatomic ion transport (GO:0043271)	157	1	0.01	+	> 100	0.00719	1
positive regulation of epithelial cell migration (GO:0010634)	162	1	0.01	+	> 100	0.00741	1
response to reactive oxygen species (GO:0000302)	166	1	0.01	+	> 100	0.0076	1
regulation of epithelial cell differentiation (GO:0030856)	166	1	0.01	+	> 100	0.0076	1
multi-organism reproductive process (GO:0044703)	168	1	0.01	+	> 100	0.00769	1
positive regulation of leukocyte migration (GO:0002687)	169	1	0.01	+	> 100	0.00773	1
cellular response to radiation (GO:0071478)	174	1	0.01	+	> 100	0.00796	1
positive regulation of angiogenesis (GO:0045766)	177	1	0.01	+	> 100	0.0081	1
positive regulation of vasculature development (GO:1904018)	177	1	0.01	+	> 100	0.0081	1
regulation of intrinsic apoptotic signaling pathway (GO:2001242)	181	1	0.01	+	> 100	0.00828	1
negative regulation of endopeptidase activity (GO:0010951)	182	1	0.01	+	> 100	0.00832	1
multi-multicellular organism process (GO:0044706)	183	1	0.01	+	> 100	0.00837	1
cellular response to metal ion (GO:0071248)	187	1	0.01	+	> 100	0.00855	1
regulation of smooth muscle cell proliferation (GO:0048660)	191	1	0.01	+	> 100	0.00873	1
positive regulation of binding (GO:0051099)	199	1	0.01	+	> 100	0.0091	1
cellular response to oxidative stress (GO:0034599)	207	1	0.01	+	> 100	0.00946	1
regulation of cysteine-type endopeptidase activity involved in apoptotic process (GO:0043281)	210	1	0.01	+	> 100	0.0096	1
cellular response to inorganic substance (GO:0071241)	212	1	0.01	+	> 100	0.00969	1
cell chemotaxis (GO:0060326)	214	1	0.01	+	> 100	0.00978	1
regulation of protein binding (GO:0043393)	226	1	0.01	+	97.27	0.0103	1
leukocyte migration (GO:0050900)	239	1	0.01	+	91.98	0.0109	1
regulation of cysteine-type endopeptidase activity (GO:2000116)	240	1	0.01	+	91.6	0.011	1
regulation of leukocyte migration (GO:0002685)	242	1	0.01	+	90.84	0.0111	1
negative regulation of apoptotic signaling pathway (GO:2001234)	243	1	0.01	+	90.47	0.0111	1
regulation of epithelial cell migration (GO:0010632)	247	1	0.01	+	89	0.0113	1
regulation of synaptic plasticity (GO:0048167)	248	1	0.01	+	88.64	0.0113	1
cellular response to extracellular stimulus (GO:0031668)	251	1	0.01	+	87.58	0.0115	1
cellular response to chemical stress (GO:0062197)	255	1	0.01	+	86.21	0.0116	1
negative regulation of peptidase activity (GO:0010466)	255	1	0.01	+	86.21	0.0116	1
extracellular matrix organization (GO:0030198)	275	1	0.01	+	79.94	0.0126	1
external encapsulating structure organization (GO:0045229)	277	1	0.01	+	79.36	0.0126	1
extracellular structure organization (GO:0043062)	277	1	0.01	+	79.36	0.0126	1
cellular response to abiotic stimulus (GO:0071214)	283	1	0.01	+	77.68	0.0129	1
cellular response to environmental stimulus (GO:0104004)	283	1	0.01	+	77.68	0.0129	1
cellular response to external stimulus (GO:0071496)	285	1	0.01	+	77.13	0.013	1
regulation of monoatomic ion transmembrane transporter activity (GO:0032412)	289	1	0.01	+	76.07	0.0132	1
regulation of angiogenesis (GO:0045765)	299	1	0.01	+	73.52	0.0136	1
regulation of transmembrane transporter activity (GO:0022898)	302	1	0.01	+	72.79	0.0138	1
regulation of vasculature development (GO:1901342)	303	1	0.01	+	72.55	0.0138	1
regulation of transporter activity (GO:0032409)	316	1	0.01	+	69.57	0.0144	1
response to metal ion (GO:0010038)	319	1	0.01	+	68.91	0.0146	1
response to light stimulus (GO:0009416)	328	1	0.01	+	67.02	0.015	1
response to xenobiotic stimulus (GO:0009410)	336	1	0.02	+	65.43	0.0153	1
response to oxidative stress (GO:0006979)	345	1	0.02	+	63.72	0.0157	1
negative regulation of hydrolase activity (GO:0051346)	355	1	0.02	+	61.92	0.0162	1
negative regulation of proteolysis (GO:0045861)	357	1	0.02	+	61.58	0.0163	1
regulation of endopeptidase activity (GO:0052548)	358	1	0.02	+	61.41	0.0163	1
regulation of monoatomic cation transmembrane transport (GO:1904062)	371	1	0.02	+	59.25	0.0169	1
response to peptide (GO:1901652)	386	1	0.02	+	56.95	0.0176	1
regulation of binding (GO:0051098)	403	1	0.02	+	54.55	0.0184	1
regulation of apoptotic signaling pathway (GO:2001233)	424	1	0.02	+	51.85	0.0193	1
response to radiation (GO:0009314)	431	1	0.02	+	51	0.0197	1
response to extracellular stimulus (GO:0009991)	435	1	0.02	+	50.54	0.0198	1
regulation of peptidase activity (GO:0052547)	455	1	0.02	+	48.31	0.0207	1
response to inorganic substance (GO:0010035)	483	1	0.02	+	45.51	0.022	1
regulation of monoatomic ion transmembrane transport (GO:0034765)	491	1	0.02	+	44.77	0.0224	1
chemotaxis (GO:0006935)	504	1	0.02	+	43.62	0.023	1
taxis (GO:0042330)	506	1	0.02	+	43.44	0.0231	1
skeletal system development (GO:0001501)	507	1	0.02	+	43.36	0.0231	1
negative regulation of transport (GO:0051051)	518	1	0.02	+	42.44	0.0236	1
locomotion (GO:0040011)	530	1	0.02	+	41.48	0.0242	1
positive regulation of organelle organization (GO:0010638)	531	1	0.02	+	41.4	0.0242	1
negative regulation of intracellular signal transduction (GO:1902532)	560	1	0.03	+	39.26	0.0255	1
positive regulation of cell migration (GO:0030335)	594	1	0.03	+	37.01	0.0271	1
modulation of chemical synaptic transmission (GO:0050804)	595	1	0.03	+	36.95	0.0271	1
regulation of trans-synaptic signaling (GO:0099177)	596	1	0.03	+	36.88	0.0272	1
heart development (GO:0007507)	597	1	0.03	+	36.82	0.0272	1
positive regulation of cell motility (GO:2000147)	621	1	0.03	+	35.4	0.0283	1
positive regulation of apoptotic process (GO:0043065)	632	1	0.03	+	34.78	0.0288	1
regulation of monoatomic ion transport (GO:0043269)	634	1	0.03	+	34.67	0.0289	1
regulation of transmembrane transport (GO:0034762)	634	1	0.03	+	34.67	0.0289	1
positive regulation of locomotion (GO:0040017)	637	1	0.03	+	34.51	0.029	1
positive regulation of programmed cell death (GO:0043068)	656	1	0.03	+	33.51	0.0299	1
negative regulation of catalytic activity (GO:0043086)	660	1	0.03	+	33.31	0.0301	1
negative regulation of cell differentiation (GO:0045596)	720	1	0.03	+	30.53	0.0328	1
negative regulation of cell population proliferation (GO:0008285)	734	1	0.03	+	29.95	0.0334	1
regulation of proteolysis (GO:0030162)	765	1	0.03	+	28.74	0.0348	1
positive regulation of protein phosphorylation (GO:0001934)	772	1	0.04	+	28.48	0.0352	1
protein catabolic process (GO:0030163)	785	1	0.04	+	28	0.0358	1
positive regulation of phosphorylation (GO:0042327)	834	1	0.04	+	26.36	0.038	1
response to organonitrogen compound (GO:0010243)	876	1	0.04	+	25.09	0.0399	1
positive regulation of phosphorus metabolic process (GO:0010562)	915	1	0.04	+	24.03	0.0417	1
positive regulation of phosphate metabolic process (GO:0045937)	915	1	0.04	+	24.03	0.0417	1
cell migration (GO:0016477)	938	1	0.04	+	23.44	0.0427	1
regulation of anatomical structure morphogenesis (GO:0022603)	946	1	0.04	+	23.24	0.0431	1
response to nitrogen compound (GO:1901698)	959	1	0.04	+	22.92	0.0437	1
negative regulation of apoptotic process (GO:0043066)	967	1	0.04	+	22.73	0.044	1
circulatory system development (GO:0072359)	974	1	0.04	+	22.57	0.0444	1
regulation of hydrolase activity (GO:0051336)	983	1	0.04	+	22.36	0.0448	1
response to abiotic stimulus (GO:0009628)	989	1	0.04	+	22.23	0.045	1
positive regulation of protein modification process (GO:0031401)	989	1	0.04	+	22.23	0.045	1
negative regulation of programmed cell death (GO:0043069)	997	1	0.05	+	22.05	0.0454	1
apoptotic process (GO:0006915)	1000	1	0.05	+	21.98	0.0455	1
negative regulation of developmental process (GO:0051093)	1009	1	0.05	+	21.79	0.0459	1
regulation of cell migration (GO:0030334)	1009	1	0.05	+	21.79	0.0459	1
macromolecule catabolic process (GO:0009057)	1022	1	0.05	+	21.51	0.0465	1
negative regulation of molecular function (GO:0044092)	1028	1	0.05	+	21.38	0.0468	1
negative regulation of protein metabolic process (GO:0051248)	1046	1	0.05	+	21.02	0.0476	1
positive regulation of immune system process (GO:0002684)	1057	1	0.05	+	20.8	0.0481	1
programmed cell death (GO:0012501)	1059	1	0.05	+	20.76	0.0482	1
positive regulation of cell population proliferation (GO:0008284)	1062	1	0.05	+	20.7	0.0484	1
cell death (GO:0008219)	1062	1	0.05	+	20.7	0.0484	1
regulation of cell motility (GO:2000145)	1066	1	0.05	+	20.62	0.0485	1
organonitrogen compound catabolic process (GO:1901565)	1082	1	0.05	+	20.32	0.0493	1

## Sheet: CD44
Cd44
Analysis Type:	PANTHER Overrepresentation Test (Released 20231017)
Annotation Version and Release Date:	GO Ontology database DOI: 10.5281/zenodo.7942786 Released 2023-01-05
Analyzed List:	upload_1 (Mus musculus)
Reference List:	Mus musculus (all genes in database)
Test Type:	FISHER
Correction:	FDR
GO biological process complete	Mus musculus - REFLIST (21983)	upload_1 (1)	upload_1 (expected)	upload_1 (over/under)	upload_1 (fold Enrichment)	upload_1 (raw P-value)	upload_1 (FDR)
macrophage fusion (GO:0034238)	2	1	0	+	> 100	0.000136	1
positive regulation of monocyte aggregation (GO:1900625)	3	1	0	+	> 100	0.000182	1
regulation of monocyte aggregation (GO:1900623)	3	1	0	+	> 100	0.000182	0.951
positive regulation of neutrophil apoptotic process (GO:0033031)	4	1	0	+	> 100	0.000227	0.891
negative regulation of mature B cell apoptotic process (GO:0002906)	5	1	0	+	> 100	0.000273	0.856
regulation of mature B cell apoptotic process (GO:0002905)	5	1	0	+	> 100	0.000273	0.713
monocyte aggregation (GO:0070487)	6	1	0	+	> 100	0.000318	0.713
negative regulation of regulatory T cell differentiation (GO:0045590)	7	1	0	+	> 100	0.000364	0.713
regulation of lamellipodium morphogenesis (GO:2000392)	9	1	0	+	> 100	0.000455	0.792
regulation of neutrophil apoptotic process (GO:0033029)	9	1	0	+	> 100	0.000455	0.713
wound healing involved in inflammatory response (GO:0002246)	10	1	0	+	> 100	0.0005	0.713
positive regulation of myeloid cell apoptotic process (GO:0033034)	10	1	0	+	> 100	0.0005	0.654
negative regulation of CD4-positive, alpha-beta T cell proliferation (GO:2000562)	12	1	0	+	> 100	0.000591	0.713
negative regulation of intrinsic apoptotic signaling pathway in response to DNA damage by p53 class mediator (GO:1902166)	12	1	0	+	> 100	0.000591	0.662
branching involved in prostate gland morphogenesis (GO:0060442)	13	1	0	+	> 100	0.000637	0.665
positive regulation of heterotypic cell-cell adhesion (GO:0034116)	14	1	0	+	> 100	0.000682	0.668
leukocyte aggregation (GO:0070486)	15	1	0	+	> 100	0.000728	0.671
negative regulation of DNA damage response, signal transduction by p53 class mediator (GO:0043518)	15	1	0	+	> 100	0.000728	0.634
regulation of intrinsic apoptotic signaling pathway in response to DNA damage by p53 class mediator (GO:1902165)	16	1	0	+	> 100	0.000773	0.638
negative regulation of alpha-beta T cell proliferation (GO:0046642)	16	1	0	+	> 100	0.000773	0.606
negative regulation of B cell apoptotic process (GO:0002903)	17	1	0	+	> 100	0.000819	0.611
inflammatory response to wounding (GO:0090594)	18	1	0	+	> 100	0.000864	0.616
hyaluronan catabolic process (GO:0030214)	19	1	0	+	> 100	0.00091	0.62
negative regulation of intrinsic apoptotic signaling pathway by p53 class mediator (GO:1902254)	22	1	0	+	> 100	0.00105	0.683
regulation of B cell apoptotic process (GO:0002902)	24	1	0	+	> 100	0.00114	0.713
regulation of heterotypic cell-cell adhesion (GO:0034114)	25	1	0	+	> 100	0.00118	0.713
regulation of CD4-positive, alpha-beta T cell proliferation (GO:2000561)	26	1	0	+	> 100	0.00123	0.713
negative regulation of intrinsic apoptotic signaling pathway in response to DNA damage (GO:1902230)	26	1	0	+	> 100	0.00123	0.687
epiboly involved in wound healing (GO:0090505)	26	1	0	+	> 100	0.00123	0.664
wound healing, spreading of cells (GO:0044319)	26	1	0	+	> 100	0.00123	0.642
epiboly (GO:0090504)	27	1	0	+	> 100	0.00127	0.644
prostate gland epithelium morphogenesis (GO:0060740)	29	1	0	+	> 100	0.00136	0.668
prostate gland morphogenesis (GO:0060512)	30	1	0	+	> 100	0.00141	0.67
glycosaminoglycan catabolic process (GO:0006027)	31	1	0	+	> 100	0.00146	0.671
negative regulation of signal transduction by p53 class mediator (GO:1901797)	33	1	0	+	> 100	0.00155	0.693
positive regulation of leukocyte apoptotic process (GO:2000108)	33	1	0	+	> 100	0.00155	0.673
hyaluronan metabolic process (GO:0030212)	33	1	0	+	> 100	0.00155	0.655
negative regulation of CD4-positive, alpha-beta T cell activation (GO:2000515)	36	1	0	+	> 100	0.00168	0.694
regulation of intrinsic apoptotic signaling pathway by p53 class mediator (GO:1902253)	36	1	0	+	> 100	0.00168	0.676
regulation of DNA damage response, signal transduction by p53 class mediator (GO:0043516)	37	1	0	+	> 100	0.00173	0.677
regulation of intrinsic apoptotic signaling pathway in response to DNA damage (GO:1902229)	38	1	0	+	> 100	0.00177	0.678
regulation of myeloid cell apoptotic process (GO:0033032)	38	1	0	+	> 100	0.00177	0.662
regulation of regulatory T cell differentiation (GO:0045589)	39	1	0	+	> 100	0.00182	0.663
cell-cell fusion (GO:0140253)	39	1	0	+	> 100	0.00182	0.648
syncytium formation by plasma membrane fusion (GO:0000768)	39	1	0	+	> 100	0.00182	0.634
aminoglycan catabolic process (GO:0006026)	40	1	0	+	> 100	0.00186	0.635
syncytium formation (GO:0006949)	41	1	0	+	> 100	0.00191	0.637
negative regulation of lymphocyte apoptotic process (GO:0070229)	47	1	0	+	> 100	0.00218	0.713
negative regulation of alpha-beta T cell activation (GO:0046636)	47	1	0	+	> 100	0.00218	0.698
branching involved in ureteric bud morphogenesis (GO:0001658)	49	1	0	+	> 100	0.00227	0.713
prostate gland development (GO:0030850)	50	1	0	+	> 100	0.00232	0.713
regulation of lamellipodium organization (GO:1902743)	51	1	0	+	> 100	0.00237	0.713
negative regulation of T cell differentiation (GO:0045581)	53	1	0	+	> 100	0.00246	0.726
morphogenesis of an epithelial sheet (GO:0002011)	54	1	0	+	> 100	0.0025	0.726
ureteric bud morphogenesis (GO:0060675)	60	1	0	+	> 100	0.00277	0.791
mesonephric tubule morphogenesis (GO:0072171)	61	1	0	+	> 100	0.00282	0.789
negative regulation of lymphocyte differentiation (GO:0045620)	62	1	0	+	> 100	0.00287	0.788
leukocyte cell-cell adhesion (GO:0007159)	65	1	0	+	> 100	0.003	0.811
urogenital system development (GO:0001655)	65	1	0	+	> 100	0.003	0.798
negative regulation of leukocyte apoptotic process (GO:2000107)	69	1	0	+	> 100	0.00318	0.832
nephron tubule morphogenesis (GO:0072078)	72	1	0	+	> 100	0.00332	0.853
nephron epithelium morphogenesis (GO:0072088)	74	1	0	+	> 100	0.00341	0.862
cellular response to fibroblast growth factor stimulus (GO:0044344)	74	1	0	+	> 100	0.00341	0.849
regulation of lymphocyte apoptotic process (GO:0070228)	74	1	0	+	> 100	0.00341	0.835
nephron morphogenesis (GO:0072028)	76	1	0	+	> 100	0.0035	0.845
response to fibroblast growth factor (GO:0071774)	77	1	0	+	> 100	0.00355	0.843
regulation of alpha-beta T cell proliferation (GO:0046640)	77	1	0	+	> 100	0.00355	0.83
regulation of CD4-positive, alpha-beta T cell activation (GO:2000514)	78	1	0	+	> 100	0.00359	0.828
renal tubule morphogenesis (GO:0061333)	78	1	0	+	> 100	0.00359	0.816
mucopolysaccharide metabolic process (GO:1903510)	79	1	0	+	> 100	0.00364	0.815
negative regulation of cysteine-type endopeptidase activity involved in apoptotic process (GO:0043154)	80	1	0	+	> 100	0.00368	0.813
negative regulation of T cell proliferation (GO:0042130)	80	1	0	+	> 100	0.00368	0.802
regulation of signal transduction by p53 class mediator (GO:1901796)	84	1	0	+	> 100	0.00387	0.83
nephron tubule development (GO:0072080)	86	1	0	+	> 100	0.00396	0.838
negative regulation of cysteine-type endopeptidase activity (GO:2000117)	90	1	0	+	> 100	0.00414	0.865
renal tubule development (GO:0061326)	93	1	0	+	> 100	0.00428	0.882
ureteric bud development (GO:0001657)	94	1	0	+	> 100	0.00432	0.88
kidney morphogenesis (GO:0060993)	94	1	0	+	> 100	0.00432	0.868
mesonephric tubule development (GO:0072164)	95	1	0	+	> 100	0.00437	0.866
mesonephric epithelium development (GO:0072163)	95	1	0	+	> 100	0.00437	0.856
negative regulation of lymphocyte proliferation (GO:0050672)	95	1	0	+	> 100	0.00437	0.845
negative regulation of mononuclear cell proliferation (GO:0032945)	96	1	0	+	> 100	0.00441	0.843
mesonephros development (GO:0001823)	98	1	0	+	> 100	0.0045	0.85
negative regulation of intrinsic apoptotic signaling pathway (GO:2001243)	99	1	0	+	> 100	0.00455	0.849
glycosaminoglycan metabolic process (GO:0030203)	100	1	0	+	> 100	0.00459	0.847
nephron epithelium development (GO:0072009)	103	1	0	+	> 100	0.00473	0.862
negative regulation of leukocyte proliferation (GO:0070664)	103	1	0	+	> 100	0.00473	0.852
regulation of leukocyte apoptotic process (GO:2000106)	107	1	0	+	> 100	0.00491	0.875
aminoglycan metabolic process (GO:0006022)	114	1	0.01	+	> 100	0.00523	0.921
negative regulation of leukocyte differentiation (GO:1902106)	118	1	0.01	+	> 100	0.00541	0.943
negative regulation of hemopoiesis (GO:1903707)	123	1	0.01	+	> 100	0.00564	0.971
gland morphogenesis (GO:0022612)	126	1	0.01	+	> 100	0.00578	0.984
positive regulation of peptidyl-serine phosphorylation (GO:0033138)	128	1	0.01	+	> 100	0.00587	0.989
nephron development (GO:0072006)	137	1	0.01	+	> 100	0.00628	1
negative regulation of T cell activation (GO:0050868)	137	1	0.01	+	> 100	0.00628	1
kidney epithelium development (GO:0072073)	139	1	0.01	+	> 100	0.00637	1
regulation of alpha-beta T cell activation (GO:0046634)	146	1	0.01	+	> 100	0.00669	1
negative regulation of leukocyte cell-cell adhesion (GO:1903038)	151	1	0.01	+	> 100	0.00691	1
carbohydrate derivative catabolic process (GO:1901136)	158	1	0.01	+	> 100	0.00723	1
regulation of peptidyl-serine phosphorylation (GO:0033135)	161	1	0.01	+	> 100	0.00737	1
receptor-mediated endocytosis (GO:0006898)	165	1	0.01	+	> 100	0.00755	1
branching morphogenesis of an epithelial tube (GO:0048754)	167	1	0.01	+	> 100	0.00764	1
negative regulation of inflammatory response (GO:0050728)	170	1	0.01	+	> 100	0.00778	1
positive regulation of adaptive immune response (GO:0002821)	170	1	0.01	+	> 100	0.00778	1
negative regulation of lymphocyte activation (GO:0051250)	173	1	0.01	+	> 100	0.00791	1
regulation of intrinsic apoptotic signaling pathway (GO:2001242)	181	1	0.01	+	> 100	0.00828	1
negative regulation of endopeptidase activity (GO:0010951)	182	1	0.01	+	> 100	0.00832	1
regulation of T cell differentiation (GO:0045580)	186	1	0.01	+	> 100	0.00851	1
positive regulation of peptidyl-tyrosine phosphorylation (GO:0050731)	191	1	0.01	+	> 100	0.00873	1
morphogenesis of a branching epithelium (GO:0061138)	200	1	0.01	+	> 100	0.00914	1
negative regulation of leukocyte activation (GO:0002695)	205	1	0.01	+	> 100	0.00937	1
negative regulation of cell-cell adhesion (GO:0022408)	207	1	0.01	+	> 100	0.00946	1
regulation of cysteine-type endopeptidase activity involved in apoptotic process (GO:0043281)	210	1	0.01	+	> 100	0.0096	1
morphogenesis of a branching structure (GO:0001763)	211	1	0.01	+	> 100	0.00964	1
regulation of lymphocyte differentiation (GO:0045619)	219	1	0.01	+	> 100	0.01	1
negative regulation of cell activation (GO:0050866)	223	1	0.01	+	98.58	0.0102	1
regulation of T cell proliferation (GO:0042129)	227	1	0.01	+	96.84	0.0104	1
positive regulation of ERK1 and ERK2 cascade (GO:0070374)	234	1	0.01	+	93.94	0.0107	1
regulation of cysteine-type endopeptidase activity (GO:2000116)	240	1	0.01	+	91.6	0.011	1
negative regulation of apoptotic signaling pathway (GO:2001234)	243	1	0.01	+	90.47	0.0111	1
regulation of adaptive immune response (GO:0002819)	244	1	0.01	+	90.09	0.0111	1
negative regulation of peptidase activity (GO:0010466)	255	1	0.01	+	86.21	0.0116	1
wound healing (GO:0042060)	257	1	0.01	+	85.54	0.0117	1
regulation of peptidyl-tyrosine phosphorylation (GO:0050730)	268	1	0.01	+	82.03	0.0122	1
cell-cell signaling by wnt (GO:0198738)	272	1	0.01	+	80.82	0.0124	1
Wnt signaling pathway (GO:0016055)	272	1	0.01	+	80.82	0.0124	1
regulation of cell morphogenesis (GO:0022604)	277	1	0.01	+	79.36	0.0126	1
regulation of lymphocyte proliferation (GO:0050670)	286	1	0.01	+	76.86	0.0131	1
regulation of mononuclear cell proliferation (GO:0032944)	290	1	0.01	+	75.8	0.0132	1
positive regulation of leukocyte cell-cell adhesion (GO:1903039)	305	1	0.01	+	72.08	0.0139	1
negative regulation of defense response (GO:0031348)	309	1	0.01	+	71.14	0.0141	1
regulation of leukocyte proliferation (GO:0070663)	313	1	0.01	+	70.23	0.0143	1
negative regulation of cell adhesion (GO:0007162)	314	1	0.01	+	70.01	0.0143	1
kidney development (GO:0001822)	314	1	0.01	+	70.01	0.0143	1
negative regulation of cell development (GO:0010721)	314	1	0.01	+	70.01	0.0143	1
reproductive structure development (GO:0048608)	316	1	0.01	+	69.57	0.0144	1
reproductive system development (GO:0061458)	320	1	0.01	+	68.7	0.0146	1
renal system development (GO:0072001)	330	1	0.02	+	66.62	0.0151	1
regulation of ERK1 and ERK2 cascade (GO:0070372)	335	1	0.02	+	65.62	0.0153	1
cell surface receptor signaling pathway involved in cell-cell signaling (GO:1905114)	339	1	0.02	+	64.85	0.0155	1
response to wounding (GO:0009611)	349	1	0.02	+	62.99	0.0159	1
regulation of leukocyte differentiation (GO:1902105)	353	1	0.02	+	62.27	0.0161	1
negative regulation of hydrolase activity (GO:0051346)	355	1	0.02	+	61.92	0.0162	1
positive regulation of cell-cell adhesion (GO:0022409)	357	1	0.02	+	61.58	0.0163	1
negative regulation of proteolysis (GO:0045861)	357	1	0.02	+	61.58	0.0163	1
regulation of endopeptidase activity (GO:0052548)	358	1	0.02	+	61.41	0.0163	1
epithelial tube morphogenesis (GO:0060562)	366	1	0.02	+	60.06	0.0167	1
T cell activation (GO:0042110)	401	1	0.02	+	54.82	0.0183	1
regulation of inflammatory response (GO:0050727)	405	1	0.02	+	54.28	0.0185	1
regulation of leukocyte cell-cell adhesion (GO:1903037)	408	1	0.02	+	53.88	0.0186	1
regulation of T cell activation (GO:0050863)	412	1	0.02	+	53.36	0.0188	1
regulation of apoptotic signaling pathway (GO:2001233)	424	1	0.02	+	51.85	0.0193	1
regulation of hemopoiesis (GO:1903706)	440	1	0.02	+	49.96	0.0201	1
cellular response to growth factor stimulus (GO:0071363)	443	1	0.02	+	49.62	0.0202	1
regulation of cell growth (GO:0001558)	444	1	0.02	+	49.51	0.0202	1
gland development (GO:0048732)	453	1	0.02	+	48.53	0.0207	1
regulation of peptidase activity (GO:0052547)	455	1	0.02	+	48.31	0.0207	1
cell-cell adhesion (GO:0098609)	458	1	0.02	+	48	0.0209	1
response to growth factor (GO:0070848)	459	1	0.02	+	47.89	0.0209	1
negative regulation of response to external stimulus (GO:0032102)	459	1	0.02	+	47.89	0.0209	1
endocytosis (GO:0006897)	488	1	0.02	+	45.05	0.0222	1
regulation of cell-cell adhesion (GO:0022407)	528	1	0.02	+	41.63	0.0241	1
morphogenesis of an epithelium (GO:0002009)	530	1	0.02	+	41.48	0.0242	1
inflammatory response (GO:0006954)	535	1	0.02	+	41.09	0.0244	1
positive regulation of MAPK cascade (GO:0043410)	537	1	0.02	+	40.94	0.0245	1
negative regulation of immune system process (GO:0002683)	538	1	0.02	+	40.86	0.0245	1
positive regulation of cell adhesion (GO:0045785)	543	1	0.02	+	40.48	0.0247	1
regulation of lymphocyte activation (GO:0051249)	552	1	0.03	+	39.82	0.0252	1
negative regulation of intracellular signal transduction (GO:1902532)	560	1	0.03	+	39.26	0.0255	1
lymphocyte activation (GO:0046649)	572	1	0.03	+	38.43	0.0261	1
positive regulation of apoptotic process (GO:0043065)	632	1	0.03	+	34.78	0.0288	1
tissue morphogenesis (GO:0048729)	642	1	0.03	+	34.24	0.0292	1
positive regulation of programmed cell death (GO:0043068)	656	1	0.03	+	33.51	0.0299	1
import into cell (GO:0098657)	658	1	0.03	+	33.41	0.03	1
negative regulation of catalytic activity (GO:0043086)	660	1	0.03	+	33.31	0.0301	1
regulation of leukocyte activation (GO:0002694)	665	1	0.03	+	33.06	0.0303	1
regulation of growth (GO:0040008)	669	1	0.03	+	32.86	0.0305	1
regulation of cellular response to stress (GO:0080135)	669	1	0.03	+	32.86	0.0305	1
positive regulation of immune response (GO:0050778)	675	1	0.03	+	32.57	0.0307	1
leukocyte activation (GO:0045321)	710	1	0.03	+	30.96	0.0323	1
regulation of cell activation (GO:0050865)	716	1	0.03	+	30.7	0.0326	1
negative regulation of cell differentiation (GO:0045596)	720	1	0.03	+	30.53	0.0328	1
negative regulation of cell population proliferation (GO:0008285)	734	1	0.03	+	29.95	0.0334	1
regulation of MAPK cascade (GO:0043408)	744	1	0.03	+	29.55	0.0339	1
tube morphogenesis (GO:0035239)	756	1	0.03	+	29.08	0.0344	1
regulation of plasma membrane bounded cell projection organization (GO:0120035)	762	1	0.03	+	28.85	0.0347	1
regulation of proteolysis (GO:0030162)	765	1	0.03	+	28.74	0.0348	1
neuron projection development (GO:0031175)	767	1	0.03	+	28.66	0.0349	1
positive regulation of protein phosphorylation (GO:0001934)	772	1	0.04	+	28.48	0.0352	1
regulation of cell projection organization (GO:0031344)	776	1	0.04	+	28.33	0.0353	1
cell activation (GO:0001775)	804	1	0.04	+	27.34	0.0366	1
regulation of defense response (GO:0031347)	804	1	0.04	+	27.34	0.0366	1
positive regulation of phosphorylation (GO:0042327)	834	1	0.04	+	26.36	0.038	1
regulation of cell adhesion (GO:0030155)	844	1	0.04	+	26.05	0.0384	1
cell adhesion (GO:0007155)	897	1	0.04	+	24.51	0.0408	1
cell-cell signaling (GO:0007267)	914	1	0.04	+	24.05	0.0416	1
positive regulation of phosphorus metabolic process (GO:0010562)	915	1	0.04	+	24.03	0.0417	1
positive regulation of phosphate metabolic process (GO:0045937)	915	1	0.04	+	24.03	0.0417	1
carbohydrate derivative metabolic process (GO:1901135)	918	1	0.04	+	23.95	0.0418	1
regulation of immune response (GO:0050776)	933	1	0.04	+	23.56	0.0425	1
cell migration (GO:0016477)	938	1	0.04	+	23.44	0.0427	1
neuron development (GO:0048666)	939	1	0.04	+	23.41	0.0428	1
regulation of anatomical structure morphogenesis (GO:0022603)	946	1	0.04	+	23.24	0.0431	1
regulation of cell development (GO:0060284)	957	1	0.04	+	22.97	0.0436	1
negative regulation of apoptotic process (GO:0043066)	967	1	0.04	+	22.73	0.044	1
regulation of hydrolase activity (GO:0051336)	983	1	0.04	+	22.36	0.0448	1
positive regulation of protein modification process (GO:0031401)	989	1	0.04	+	22.23	0.045	1
tube development (GO:0035295)	991	1	0.05	+	22.18	0.0451	1
negative regulation of programmed cell death (GO:0043069)	997	1	0.05	+	22.05	0.0454	1
anatomical structure formation involved in morphogenesis (GO:0048646)	999	1	0.05	+	22.01	0.0455	1
negative regulation of developmental process (GO:0051093)	1009	1	0.05	+	21.79	0.0459	1
positive regulation of intracellular signal transduction (GO:1902533)	1022	1	0.05	+	21.51	0.0465	1
macromolecule catabolic process (GO:0009057)	1022	1	0.05	+	21.51	0.0465	1
negative regulation of molecular function (GO:0044092)	1028	1	0.05	+	21.38	0.0468	1
developmental process involved in reproduction (GO:0003006)	1031	1	0.05	+	21.32	0.0469	1
negative regulation of protein metabolic process (GO:0051248)	1046	1	0.05	+	21.02	0.0476	1
positive regulation of immune system process (GO:0002684)	1057	1	0.05	+	20.8	0.0481	1
animal organ morphogenesis (GO:0009887)	1070	1	0.05	+	20.54	0.0487	1
organonitrogen compound catabolic process (GO:1901565)	1082	1	0.05	+	20.32	0.0493	1
cellular response to endogenous stimulus (GO:0071495)	1088	1	0.05	+	20.2	0.0495	1

## Sheet: FLT4
Flt4
Analysis Type:	PANTHER Overrepresentation Test (Released 20231017)
Annotation Version and Release Date:	GO Ontology database DOI: 10.5281/zenodo.7942786 Released 2023-01-05
Analyzed List:	upload_1 (Mus musculus)
Reference List:	Mus musculus (all genes in database)
Test Type:	FISHER
Correction:	FDR
GO biological process complete	Mus musculus - REFLIST (21983)	upload_1 (1)	upload_1 (expected)	upload_1 (over/under)	upload_1 (fold Enrichment)	upload_1 (raw P-value)	upload_1 (FDR)
regulation of blood vessel remodeling (GO:0060312)	10	1	0	+	> 100	0.0005	1
positive regulation of protein kinase C signaling (GO:0090037)	11	1	0	+	> 100	0.000546	1
lymphangiogenesis (GO:0001946)	16	1	0	+	> 100	0.000773	1
lymph vessel morphogenesis (GO:0036303)	19	1	0	+	> 100	0.00091	1
regulation of protein kinase C signaling (GO:0090036)	20	1	0	+	> 100	0.000955	1
vascular endothelial growth factor signaling pathway (GO:0038084)	21	1	0	+	> 100	0.001	1
positive regulation of vascular endothelial growth factor production (GO:0010575)	26	1	0	+	> 100	0.00123	1
lymph vessel development (GO:0001945)	28	1	0	+	> 100	0.00132	1
vascular endothelial growth factor receptor signaling pathway (GO:0048010)	29	1	0	+	> 100	0.00136	1
respiratory system process (GO:0003016)	33	1	0	+	> 100	0.00155	1
regulation of vascular endothelial growth factor production (GO:0010574)	33	1	0	+	> 100	0.00155	1
cellular response to vascular endothelial growth factor stimulus (GO:0035924)	40	1	0	+	> 100	0.00186	1
respiratory gaseous exchange by respiratory system (GO:0007585)	51	1	0	+	> 100	0.00237	1
sprouting angiogenesis (GO:0002040)	60	1	0	+	> 100	0.00277	1
lung alveolus development (GO:0048286)	65	1	0	+	> 100	0.003	1
regulation of tissue remodeling (GO:0034103)	87	1	0	+	> 100	0.004	1
positive regulation of JNK cascade (GO:0046330)	103	1	0	+	> 100	0.00473	1
peptidyl-tyrosine phosphorylation (GO:0018108)	104	1	0	+	> 100	0.00478	1
positive regulation of endothelial cell proliferation (GO:0001938)	106	1	0	+	> 100	0.00487	1
peptidyl-tyrosine modification (GO:0018212)	106	1	0	+	> 100	0.00487	1
positive regulation of endothelial cell migration (GO:0010595)	111	1	0.01	+	> 100	0.00509	1
positive regulation of stress-activated MAPK cascade (GO:0032874)	137	1	0.01	+	> 100	0.00628	1
positive regulation of stress-activated protein kinase signaling cascade (GO:0070304)	139	1	0.01	+	> 100	0.00637	1
regulation of JNK cascade (GO:0046328)	151	1	0.01	+	> 100	0.00691	1
regulation of endothelial cell proliferation (GO:0001936)	154	1	0.01	+	> 100	0.00705	1
positive regulation of epithelial cell migration (GO:0010634)	162	1	0.01	+	> 100	0.00741	1
regulation of endothelial cell migration (GO:0010594)	175	1	0.01	+	> 100	0.00801	1
positive regulation of cell growth (GO:0030307)	196	1	0.01	+	> 100	0.00896	1
protein autophosphorylation (GO:0046777)	199	1	0.01	+	> 100	0.0091	1
regulation of stress-activated MAPK cascade (GO:0032872)	203	1	0.01	+	> 100	0.00928	1
regulation of stress-activated protein kinase signaling cascade (GO:0070302)	207	1	0.01	+	> 100	0.00946	1
lung development (GO:0030324)	221	1	0.01	+	99.47	0.0101	1
respiratory tube development (GO:0030323)	224	1	0.01	+	98.14	0.0102	1
positive regulation of ERK1 and ERK2 cascade (GO:0070374)	234	1	0.01	+	93.94	0.0107	1
positive regulation of epithelial cell proliferation (GO:0050679)	235	1	0.01	+	93.54	0.0107	1
regulation of epithelial cell migration (GO:0010632)	247	1	0.01	+	89	0.0113	1
respiratory system development (GO:0060541)	252	1	0.01	+	87.23	0.0115	1
positive regulation of growth (GO:0045927)	309	1	0.01	+	71.14	0.0141	1
regulation of ERK1 and ERK2 cascade (GO:0070372)	335	1	0.02	+	65.62	0.0153	1
angiogenesis (GO:0001525)	342	1	0.02	+	64.28	0.0156	1
transmembrane receptor protein tyrosine kinase signaling pathway (GO:0007169)	400	1	0.02	+	54.96	0.0182	1
regulation of epithelial cell proliferation (GO:0050678)	423	1	0.02	+	51.97	0.0193	1
positive regulation of kinase activity (GO:0033674)	432	1	0.02	+	50.89	0.0197	1
cellular response to growth factor stimulus (GO:0071363)	443	1	0.02	+	49.62	0.0202	1
regulation of cell growth (GO:0001558)	444	1	0.02	+	49.51	0.0202	1
blood vessel morphogenesis (GO:0048514)	458	1	0.02	+	48	0.0209	1
response to growth factor (GO:0070848)	459	1	0.02	+	47.89	0.0209	1
positive regulation of transferase activity (GO:0051347)	523	1	0.02	+	42.03	0.0238	1
positive regulation of cytokine production (GO:0001819)	537	1	0.02	+	40.94	0.0245	1
positive regulation of MAPK cascade (GO:0043410)	537	1	0.02	+	40.94	0.0245	1
blood vessel development (GO:0001568)	572	1	0.03	+	38.43	0.0261	1
positive regulation of cell migration (GO:0030335)	594	1	0.03	+	37.01	0.0271	1
vasculature development (GO:0001944)	601	1	0.03	+	36.58	0.0274	1
enzyme-linked receptor protein signaling pathway (GO:0007167)	615	1	0.03	+	35.74	0.028	1
positive regulation of cell motility (GO:2000147)	621	1	0.03	+	35.4	0.0283	1
positive regulation of locomotion (GO:0040017)	637	1	0.03	+	34.51	0.029	1
regulation of growth (GO:0040008)	669	1	0.03	+	32.86	0.0305	1
regulation of cellular response to stress (GO:0080135)	669	1	0.03	+	32.86	0.0305	1
peptidyl-amino acid modification (GO:0018193)	692	1	0.03	+	31.77	0.0315	1
regulation of kinase activity (GO:0043549)	704	1	0.03	+	31.23	0.0321	1
protein phosphorylation (GO:0006468)	729	1	0.03	+	30.16	0.0332	1
regulation of MAPK cascade (GO:0043408)	744	1	0.03	+	29.55	0.0339	1
tube morphogenesis (GO:0035239)	756	1	0.03	+	29.08	0.0344	1
positive regulation of protein phosphorylation (GO:0001934)	772	1	0.04	+	28.48	0.0352	1
regulation of transferase activity (GO:0051338)	830	1	0.04	+	26.49	0.0378	1
positive regulation of phosphorylation (GO:0042327)	834	1	0.04	+	26.36	0.038	1
regulation of cytokine production (GO:0001817)	841	1	0.04	+	26.14	0.0383	1
phosphorylation (GO:0016310)	883	1	0.04	+	24.9	0.0402	1
positive regulation of phosphorus metabolic process (GO:0010562)	915	1	0.04	+	24.03	0.0417	1
positive regulation of phosphate metabolic process (GO:0045937)	915	1	0.04	+	24.03	0.0417	1
regulation of anatomical structure morphogenesis (GO:0022603)	946	1	0.04	+	23.24	0.0431	1
negative regulation of apoptotic process (GO:0043066)	967	1	0.04	+	22.73	0.044	1
circulatory system development (GO:0072359)	974	1	0.04	+	22.57	0.0444	1
positive regulation of protein modification process (GO:0031401)	989	1	0.04	+	22.23	0.045	1
tube development (GO:0035295)	991	1	0.05	+	22.18	0.0451	1
negative regulation of programmed cell death (GO:0043069)	997	1	0.05	+	22.05	0.0454	1
anatomical structure formation involved in morphogenesis (GO:0048646)	999	1	0.05	+	22.01	0.0455	1
regulation of cell migration (GO:0030334)	1009	1	0.05	+	21.79	0.0459	1
positive regulation of intracellular signal transduction (GO:1902533)	1022	1	0.05	+	21.51	0.0465	1
positive regulation of cell population proliferation (GO:0008284)	1062	1	0.05	+	20.7	0.0484	1
regulation of cell motility (GO:2000145)	1066	1	0.05	+	20.62	0.0485	1
positive regulation of catalytic activity (GO:0043085)	1084	1	0.05	+	20.28	0.0494	1
cellular response to endogenous stimulus (GO:0071495)	1088	1	0.05	+	20.2	0.0495	1

## Sheet: ANGPTL1
Angptl1
Analysis Type:	PANTHER Overrepresentation Test (Released 20231017)
Annotation Version and Release Date:	GO Ontology database DOI: 10.5281/zenodo.7942786 Released 2023-01-05
Analyzed List:	upload_1 (Mus musculus)
Reference List:	Mus musculus (all genes in database)
Test Type:	FISHER
Correction:	FDR
GO biological process complete	Mus musculus - REFLIST (21983)	upload_1 (1)	upload_1 (expected)	upload_1 (over/under)	upload_1 (fold Enrichment)	upload_1 (raw P-value)	upload_1 (FDR)
transmembrane receptor protein tyrosine kinase signaling pathway (GO:0007169)	400	1	0.02	+	54.96	0.0182	1
enzyme-linked receptor protein signaling pathway (GO:0007167)	615	1	0.03	+	35.74	0.028	1

## Sheet: LECT1
Lect1 (CNMD)
Analysis Type:	PANTHER Overrepresentation Test (Released 20231017)
Annotation Version and Release Date:	GO Ontology database DOI: 10.5281/zenodo.7942786 Released 2023-01-05
Analyzed List:	upload_1 (Mus musculus)
Reference List:	Mus musculus (all genes in database)
Test Type:	FISHER
Correction:	FDR
GO biological process complete	Mus musculus - REFLIST (21983)	upload_1 (1)	upload_1 (expected)	upload_1 (over/under)	upload_1 (fold Enrichment)	upload_1 (raw P-value)	upload_1 (FDR)
negative regulation of vascular endothelial growth factor receptor signaling pathway (GO:0030948)	12	1	0	+	> 100	0.000591	1
endothelial cell morphogenesis (GO:0001886)	15	1	0	+	> 100	0.000728	1
regulation of vascular endothelial growth factor receptor signaling pathway (GO:0030947)	31	1	0	+	> 100	0.00146	1
negative regulation of endothelial cell proliferation (GO:0001937)	46	1	0	+	> 100	0.00214	1
epithelial cell morphogenesis (GO:0003382)	46	1	0	+	> 100	0.00214	1
endothelial cell development (GO:0001885)	52	1	0	+	> 100	0.00241	1
positive regulation of ossification (GO:0045778)	64	1	0	+	> 100	0.00296	1
endothelial cell differentiation (GO:0045446)	84	1	0	+	> 100	0.00387	1
endothelium development (GO:0003158)	98	1	0	+	> 100	0.0045	1
negative regulation of cellular response to growth factor stimulus (GO:0090288)	106	1	0	+	> 100	0.00487	1
negative regulation of angiogenesis (GO:0016525)	108	1	0	+	> 100	0.00496	1
negative regulation of blood vessel morphogenesis (GO:2000181)	110	1	0.01	+	> 100	0.00505	1
negative regulation of vasculature development (GO:1901343)	111	1	0.01	+	> 100	0.00509	1
regulation of ossification (GO:0030278)	142	1	0.01	+	> 100	0.0065	1
regulation of endothelial cell proliferation (GO:0001936)	154	1	0.01	+	> 100	0.00705	1
negative regulation of epithelial cell proliferation (GO:0050680)	166	1	0.01	+	> 100	0.0076	1
cartilage development (GO:0051216)	186	1	0.01	+	> 100	0.00851	1
epithelial cell development (GO:0002064)	210	1	0.01	+	> 100	0.0096	1
connective tissue development (GO:0061448)	247	1	0.01	+	89	0.0113	1
regulation of angiogenesis (GO:0045765)	299	1	0.01	+	73.52	0.0136	1
regulation of vasculature development (GO:1901342)	303	1	0.01	+	72.55	0.0138	1
regulation of cellular response to growth factor stimulus (GO:0090287)	320	1	0.01	+	68.7	0.0146	1
regulation of epithelial cell proliferation (GO:0050678)	423	1	0.02	+	51.97	0.0193	1
skeletal system development (GO:0001501)	507	1	0.02	+	43.36	0.0231	1
cell morphogenesis involved in differentiation (GO:0000904)	572	1	0.03	+	38.43	0.0261	1
epithelial cell differentiation (GO:0030855)	631	1	0.03	+	34.84	0.0287	1
negative regulation of cell population proliferation (GO:0008285)	734	1	0.03	+	29.95	0.0334	1
cell morphogenesis (GO:0000902)	753	1	0.03	+	29.19	0.0343	1
regulation of anatomical structure morphogenesis (GO:0022603)	946	1	0.04	+	23.24	0.0431	1
negative regulation of developmental process (GO:0051093)	1009	1	0.05	+	21.79	0.0459	1

## Sheet: PLG
Plg
Analysis Type:	PANTHER Overrepresentation Test (Released 20231017)
Annotation Version and Release Date:	GO Ontology database DOI: 10.5281/zenodo.7942786 Released 2023-01-05
Analyzed List:	upload_1 (Mus musculus)
Reference List:	Mus musculus (all genes in database)
Test Type:	FISHER
Correction:	FDR
GO biological process complete	Mus musculus - REFLIST (21983)	upload_1 (1)	upload_1 (expected)	upload_1 (over/under)	upload_1 (fold Enrichment)	upload_1 (raw P-value)	upload_1 (FDR)
positive regulation of fibrinolysis (GO:0051919)	4	1	0	+	> 100	0.000227	1
trans-synaptic signaling by BDNF, modulating synaptic transmission (GO:0099183)	4	1	0	+	> 100	0.000227	1
trans-synaptic signaling by BDNF (GO:0099191)	5	1	0	+	> 100	0.000273	1
negative regulation of fibrinolysis (GO:0051918)	10	1	0	+	> 100	0.0005	1
trans-synaptic signaling, modulating synaptic transmission (GO:0099550)	12	1	0	+	> 100	0.000591	1
regulation of fibrinolysis (GO:0051917)	14	1	0	+	> 100	0.000682	1
fibrinolysis (GO:0042730)	14	1	0	+	> 100	0.000682	1
trophoblast giant cell differentiation (GO:0060707)	19	1	0	+	> 100	0.00091	1
extracellular matrix disassembly (GO:0022617)	21	1	0	+	> 100	0.001	1
positive regulation of hemostasis (GO:1900048)	27	1	0	+	> 100	0.00127	1
muscle cell cellular homeostasis (GO:0046716)	27	1	0	+	> 100	0.00127	1
positive regulation of blood coagulation (GO:0030194)	27	1	0	+	> 100	0.00127	1
labyrinthine layer blood vessel development (GO:0060716)	27	1	0	+	> 100	0.00127	1
positive regulation of coagulation (GO:0050820)	30	1	0	+	> 100	0.00141	1
cell differentiation involved in embryonic placenta development (GO:0060706)	32	1	0	+	> 100	0.0015	1
myoblast differentiation (GO:0045445)	39	1	0	+	> 100	0.00182	1
placenta blood vessel development (GO:0060674)	39	1	0	+	> 100	0.00182	1
negative regulation of blood coagulation (GO:0030195)	40	1	0	+	> 100	0.00186	1
negative regulation of hemostasis (GO:1900047)	41	1	0	+	> 100	0.00191	1
negative regulation of coagulation (GO:0050819)	43	1	0	+	> 100	0.002	1
tissue regeneration (GO:0042246)	57	1	0	+	> 100	0.00264	1
positive regulation of blood vessel endothelial cell migration (GO:0043536)	58	1	0	+	> 100	0.00268	1
labyrinthine layer development (GO:0060711)	61	1	0	+	> 100	0.00282	1
negative regulation of cell-substrate adhesion (GO:0010812)	62	1	0	+	> 100	0.00287	1
negative regulation of wound healing (GO:0061045)	63	1	0	+	> 100	0.00291	1
positive regulation of wound healing (GO:0090303)	64	1	0	+	> 100	0.00296	1
regulation of blood coagulation (GO:0030193)	67	1	0	+	> 100	0.00309	1
regulation of hemostasis (GO:1900046)	69	1	0	+	> 100	0.00318	1
regulation of coagulation (GO:0050818)	72	1	0	+	> 100	0.00332	1
positive regulation of response to wounding (GO:1903036)	80	1	0	+	> 100	0.00368	1
negative regulation of response to wounding (GO:1903035)	88	1	0	+	> 100	0.00405	1
regulation of blood vessel endothelial cell migration (GO:0043535)	96	1	0	+	> 100	0.00441	1
mononuclear cell migration (GO:0071674)	97	1	0	+	> 100	0.00446	1
biological process involved in interaction with symbiont (GO:0051702)	106	1	0	+	> 100	0.00487	1
negative regulation of angiogenesis (GO:0016525)	108	1	0	+	> 100	0.00496	1
negative regulation of blood vessel morphogenesis (GO:2000181)	110	1	0.01	+	> 100	0.00505	1
negative regulation of vasculature development (GO:1901343)	111	1	0.01	+	> 100	0.00509	1
positive regulation of endothelial cell migration (GO:0010595)	111	1	0.01	+	> 100	0.00509	1
regeneration (GO:0031099)	113	1	0.01	+	> 100	0.00519	1
embryonic placenta development (GO:0001892)	114	1	0.01	+	> 100	0.00523	1
coagulation (GO:0050817)	118	1	0.01	+	> 100	0.00541	1
blood coagulation (GO:0007596)	118	1	0.01	+	> 100	0.00541	1
hemostasis (GO:0007599)	121	1	0.01	+	> 100	0.00555	1
tissue remodeling (GO:0048771)	126	1	0.01	+	> 100	0.00578	1
regulation of wound healing (GO:0061041)	129	1	0.01	+	> 100	0.00591	1
positive regulation of epithelial cell migration (GO:0010634)	162	1	0.01	+	> 100	0.00741	1
regulation of response to wounding (GO:1903034)	173	1	0.01	+	> 100	0.00791	1
regulation of endothelial cell migration (GO:0010594)	175	1	0.01	+	> 100	0.00801	1
placenta development (GO:0001890)	181	1	0.01	+	> 100	0.00828	1
biological process involved in symbiotic interaction (GO:0044403)	199	1	0.01	+	> 100	0.0091	1
regulation of cell-substrate adhesion (GO:0010810)	229	1	0.01	+	96	0.0105	1
leukocyte migration (GO:0050900)	239	1	0.01	+	91.98	0.0109	1
regulation of epithelial cell migration (GO:0010632)	247	1	0.01	+	89	0.0113	1
wound healing (GO:0042060)	257	1	0.01	+	85.54	0.0117	1
extracellular matrix organization (GO:0030198)	275	1	0.01	+	79.94	0.0126	1
external encapsulating structure organization (GO:0045229)	277	1	0.01	+	79.36	0.0126	1
extracellular structure organization (GO:0043062)	277	1	0.01	+	79.36	0.0126	1
cellular component disassembly (GO:0022411)	285	1	0.01	+	77.13	0.013	1
regulation of angiogenesis (GO:0045765)	299	1	0.01	+	73.52	0.0136	1
regulation of vasculature development (GO:1901342)	303	1	0.01	+	72.55	0.0138	1
negative regulation of cell adhesion (GO:0007162)	314	1	0.01	+	70.01	0.0143	1
regulation of body fluid levels (GO:0050878)	323	1	0.01	+	68.06	0.0147	1
response to wounding (GO:0009611)	349	1	0.02	+	62.99	0.0159	1
trans-synaptic signaling (GO:0099537)	384	1	0.02	+	57.25	0.0175	1
synaptic signaling (GO:0099536)	437	1	0.02	+	50.3	0.0199	1
negative regulation of response to external stimulus (GO:0032102)	459	1	0.02	+	47.89	0.0209	1
developmental growth (GO:0048589)	515	1	0.02	+	42.69	0.0235	1
growth (GO:0040007)	520	1	0.02	+	42.27	0.0237	1
embryonic organ development (GO:0048568)	520	1	0.02	+	42.27	0.0237	1
muscle structure development (GO:0061061)	532	1	0.02	+	41.32	0.0242	1
in utero embryonic development (GO:0001701)	539	1	0.02	+	40.78	0.0246	1
blood vessel development (GO:0001568)	572	1	0.03	+	38.43	0.0261	1
positive regulation of response to external stimulus (GO:0032103)	580	1	0.03	+	37.9	0.0264	1
positive regulation of cell migration (GO:0030335)	594	1	0.03	+	37.01	0.0271	1
modulation of chemical synaptic transmission (GO:0050804)	595	1	0.03	+	36.95	0.0271	1
regulation of trans-synaptic signaling (GO:0099177)	596	1	0.03	+	36.88	0.0272	1
vasculature development (GO:0001944)	601	1	0.03	+	36.58	0.0274	1
positive regulation of cell motility (GO:2000147)	621	1	0.03	+	35.4	0.0283	1
positive regulation of locomotion (GO:0040017)	637	1	0.03	+	34.51	0.029	1
proteolysis involved in protein catabolic process (GO:0051603)	648	1	0.03	+	33.92	0.0295	1
cellular homeostasis (GO:0019725)	673	1	0.03	+	32.66	0.0307	1
protein catabolic process (GO:0030163)	785	1	0.04	+	28	0.0358	1
chordate embryonic development (GO:0043009)	835	1	0.04	+	26.33	0.038	1
regulation of cell adhesion (GO:0030155)	844	1	0.04	+	26.05	0.0384	1
embryo development ending in birth or egg hatching (GO:0009792)	852	1	0.04	+	25.8	0.0388	1
cell-cell signaling (GO:0007267)	914	1	0.04	+	24.05	0.0416	1
cell migration (GO:0016477)	938	1	0.04	+	23.44	0.0427	1
regulation of anatomical structure morphogenesis (GO:0022603)	946	1	0.04	+	23.24	0.0431	1
circulatory system development (GO:0072359)	974	1	0.04	+	22.57	0.0444	1
negative regulation of developmental process (GO:0051093)	1009	1	0.05	+	21.79	0.0459	1
regulation of cell migration (GO:0030334)	1009	1	0.05	+	21.79	0.0459	1
macromolecule catabolic process (GO:0009057)	1022	1	0.05	+	21.51	0.0465	1
developmental process involved in reproduction (GO:0003006)	1031	1	0.05	+	21.32	0.0469	1
regulation of cell motility (GO:2000145)	1066	1	0.05	+	20.62	0.0485	1
organonitrogen compound catabolic process (GO:1901565)	1082	1	0.05	+	20.32	0.0493	1

## Sheet: THBS1
Thbs1
Analysis Type:	PANTHER Overrepresentation Test (Released 20231017)
Annotation Version and Release Date:	GO Ontology database DOI: 10.5281/zenodo.7942786 Released 2023-01-05
Analyzed List:	upload_1 (Mus musculus)
Reference List:	Mus musculus (all genes in database)
Test Type:	FISHER
Correction:	FDR
GO biological process complete	Mus musculus - REFLIST (21983)	upload_1 (1)	upload_1 (expected)	upload_1 (over/under)	upload_1 (fold Enrichment)	upload_1 (raw P-value)	upload_1 (FDR)
negative regulation of dendritic cell antigen processing and presentation (GO:0002605)	3	1	0	+	> 100	0.000182	1
negative regulation of antigen processing and presentation of peptide or polysaccharide antigen via MHC class II (GO:0002581)	3	1	0	+	> 100	0.000182	1
negative regulation of nitric oxide mediated signal transduction (GO:0010751)	3	1	0	+	> 100	0.000182	0.951
negative regulation of endothelial cell chemotaxis (GO:2001027)	4	1	0	+	> 100	0.000227	0.891
negative regulation of long-chain fatty acid import into cell (GO:0140213)	4	1	0	+	> 100	0.000227	0.713
negative regulation of long-chain fatty acid import across plasma membrane (GO:0010748)	4	1	0	+	> 100	0.000227	0.594
regulation of antigen processing and presentation of peptide or polysaccharide antigen via MHC class II (GO:0002580)	5	1	0	+	> 100	0.000273	0.611
monocyte aggregation (GO:0070487)	6	1	0	+	> 100	0.000318	0.624
negative regulation of cGMP-mediated signaling (GO:0010754)	6	1	0	+	> 100	0.000318	0.554
negative regulation of antigen processing and presentation (GO:0002578)	7	1	0	+	> 100	0.000364	0.57
regulation of long-chain fatty acid import across plasma membrane (GO:0010746)	7	1	0	+	> 100	0.000364	0.518
negative regulation of blood vessel endothelial cell proliferation involved in sprouting angiogenesis (GO:1903588)	7	1	0	+	> 100	0.000364	0.475
negative regulation of plasminogen activation (GO:0010757)	8	1	0	+	> 100	0.000409	0.494
regulation of long-chain fatty acid import into cell (GO:0140212)	9	1	0	+	> 100	0.000455	0.509
regulation of dendritic cell antigen processing and presentation (GO:0002604)	10	1	0	+	> 100	0.0005	0.523
negative regulation of fibrinolysis (GO:0051918)	10	1	0	+	> 100	0.0005	0.49
negative regulation of fatty acid transport (GO:2000192)	10	1	0	+	> 100	0.0005	0.461
cellular response to nitric oxide (GO:0071732)	11	1	0	+	> 100	0.000546	0.475
engulfment of apoptotic cell (GO:0043652)	12	1	0	+	> 100	0.000591	0.488
cellular response to reactive nitrogen species (GO:1902170)	13	1	0	+	> 100	0.000637	0.499
regulation of nitric oxide mediated signal transduction (GO:0010749)	13	1	0	+	> 100	0.000637	0.475
regulation of fibrinolysis (GO:0051917)	14	1	0	+	> 100	0.000682	0.486
negative regulation of sprouting angiogenesis (GO:1903671)	14	1	0	+	> 100	0.000682	0.465
leukocyte aggregation (GO:0070486)	15	1	0	+	> 100	0.000728	0.475
response to magnesium ion (GO:0032026)	15	1	0	+	> 100	0.000728	0.456
positive regulation of extrinsic apoptotic signaling pathway via death domain receptors (GO:1902043)	16	1	0	+	> 100	0.000773	0.466
negative regulation of cell migration involved in sprouting angiogenesis (GO:0090051)	16	1	0	+	> 100	0.000773	0.449
regulation of plasminogen activation (GO:0010755)	16	1	0	+	> 100	0.000773	0.433
regulation of cGMP-mediated signaling (GO:0010752)	16	1	0	+	> 100	0.000773	0.418
response to nitric oxide (GO:0071731)	17	1	0	+	> 100	0.000819	0.428
regulation of blood vessel endothelial cell proliferation involved in sprouting angiogenesis (GO:1903587)	17	1	0	+	> 100	0.000819	0.414
negative regulation of interleukin-12 production (GO:0032695)	19	1	0	+	> 100	0.00091	0.446
negative regulation of fibroblast growth factor receptor signaling pathway (GO:0040037)	20	1	0	+	> 100	0.000955	0.454
regulation of antigen processing and presentation (GO:0002577)	21	1	0	+	> 100	0.001	0.461
positive regulation of transforming growth factor beta production (GO:0071636)	22	1	0	+	> 100	0.00105	0.468
growth plate cartilage development (GO:0003417)	22	1	0	+	> 100	0.00105	0.455
regulation of endothelial cell chemotaxis (GO:2001026)	23	1	0	+	> 100	0.00109	0.462
positive regulation of endothelial cell apoptotic process (GO:2000353)	24	1	0	+	> 100	0.00114	0.469
positive regulation of fibroblast migration (GO:0010763)	25	1	0	+	> 100	0.00118	0.475
positive regulation of macrophage chemotaxis (GO:0010759)	25	1	0	+	> 100	0.00118	0.463
positive regulation of hemostasis (GO:1900048)	27	1	0	+	> 100	0.00127	0.487
positive regulation of blood coagulation (GO:0030194)	27	1	0	+	> 100	0.00127	0.475
negative regulation of protein processing (GO:0010955)	29	1	0	+	> 100	0.00136	0.497
negative regulation of protein maturation (GO:1903318)	29	1	0	+	> 100	0.00136	0.486
negative regulation of organic acid transport (GO:0032891)	30	1	0	+	> 100	0.00141	0.491
positive regulation of coagulation (GO:0050820)	30	1	0	+	> 100	0.00141	0.48
positive regulation of macrophage activation (GO:0043032)	30	1	0	+	> 100	0.00141	0.47
endochondral bone growth (GO:0003416)	30	1	0	+	> 100	0.00141	0.46
positive regulation of macrophage migration (GO:1905523)	31	1	0	+	> 100	0.00146	0.466
behavioral response to pain (GO:0048266)	31	1	0	+	> 100	0.00146	0.456
positive regulation of transforming growth factor beta receptor signaling pathway (GO:0030511)	31	1	0	+	> 100	0.00146	0.447
positive regulation of cellular response to transforming growth factor beta stimulus (GO:1903846)	31	1	0	+	> 100	0.00146	0.439
regulation of fibroblast growth factor receptor signaling pathway (GO:0040036)	34	1	0	+	> 100	0.00159	0.471
regulation of macrophage chemotaxis (GO:0010758)	34	1	0	+	> 100	0.00159	0.462
negative regulation of lipid transport (GO:0032369)	35	1	0	+	> 100	0.00164	0.467
bone growth (GO:0098868)	35	1	0	+	> 100	0.00164	0.458
negative regulation of blood vessel endothelial cell migration (GO:0043537)	36	1	0	+	> 100	0.00168	0.463
cartilage development involved in endochondral bone morphogenesis (GO:0060351)	38	1	0	+	> 100	0.00177	0.479
negative regulation of cell-matrix adhesion (GO:0001953)	38	1	0	+	> 100	0.00177	0.471
regulation of fatty acid transport (GO:2000191)	38	1	0	+	> 100	0.00177	0.463
apoptotic cell clearance (GO:0043277)	38	1	0	+	> 100	0.00177	0.456
regulation of cell migration involved in sprouting angiogenesis (GO:0090049)	39	1	0	+	> 100	0.00182	0.46
regulation of transforming growth factor beta production (GO:0071634)	40	1	0	+	> 100	0.00186	0.464
regulation of sprouting angiogenesis (GO:1903670)	41	1	0	+	> 100	0.00191	0.468
peptide cross-linking (GO:0018149)	43	1	0	+	> 100	0.002	0.483
negative regulation of endothelial cell proliferation (GO:0001937)	46	1	0	+	> 100	0.00214	0.508
response to pain (GO:0048265)	46	1	0	+	> 100	0.00214	0.5
positive regulation of epithelial cell apoptotic process (GO:1904037)	46	1	0	+	> 100	0.00214	0.493
phagocytosis, engulfment (GO:0006911)	47	1	0	+	> 100	0.00218	0.496
regulation of macrophage migration (GO:1905521)	49	1	0	+	> 100	0.00227	0.509
regulation of extrinsic apoptotic signaling pathway via death domain receptors (GO:1902041)	51	1	0	+	> 100	0.00237	0.522
regulation of fibroblast migration (GO:0010762)	51	1	0	+	> 100	0.00237	0.515
endocardial cushion development (GO:0003197)	51	1	0	+	> 100	0.00237	0.508
plasma membrane invagination (GO:0099024)	56	1	0	+	> 100	0.00259	0.549
negative regulation of endothelial cell migration (GO:0010596)	56	1	0	+	> 100	0.00259	0.542
regulation of endothelial cell apoptotic process (GO:2000351)	58	1	0	+	> 100	0.00268	0.553
negative regulation of chemotaxis (GO:0050922)	58	1	0	+	> 100	0.00268	0.546
positive regulation of blood vessel endothelial cell migration (GO:0043536)	58	1	0	+	> 100	0.00268	0.539
regulation of granulocyte chemotaxis (GO:0071622)	59	1	0	+	> 100	0.00273	0.541
regulation of macrophage activation (GO:0043030)	59	1	0	+	> 100	0.00273	0.535
sprouting angiogenesis (GO:0002040)	60	1	0	+	> 100	0.00277	0.537
negative regulation of lipid localization (GO:1905953)	60	1	0	+	> 100	0.00277	0.53
negative regulation of cell-substrate adhesion (GO:0010812)	62	1	0	+	> 100	0.00287	0.541
positive regulation of extrinsic apoptotic signaling pathway (GO:2001238)	63	1	0	+	> 100	0.00291	0.543
regulation of interleukin-12 production (GO:0032655)	63	1	0	+	> 100	0.00291	0.537
membrane invagination (GO:0010324)	63	1	0	+	> 100	0.00291	0.531
positive regulation of wound healing (GO:0090303)	64	1	0	+	> 100	0.00296	0.533
leukocyte cell-cell adhesion (GO:0007159)	65	1	0	+	> 100	0.003	0.535
regulation of blood coagulation (GO:0030193)	67	1	0	+	> 100	0.00309	0.545
endochondral bone morphogenesis (GO:0060350)	68	1	0	+	> 100	0.00314	0.547
regulation of hemostasis (GO:1900046)	69	1	0	+	> 100	0.00318	0.548
regulation of protein processing (GO:0070613)	70	1	0	+	> 100	0.00323	0.55
regulation of coagulation (GO:0050818)	72	1	0	+	> 100	0.00332	0.56
negative regulation of epithelial cell migration (GO:0010633)	74	1	0	+	> 100	0.00341	0.569
regulation of protein maturation (GO:1903317)	74	1	0	+	> 100	0.00341	0.563
positive regulation of response to wounding (GO:1903036)	80	1	0	+	> 100	0.00368	0.602
negative regulation of cysteine-type endopeptidase activity involved in apoptotic process (GO:0043154)	80	1	0	+	> 100	0.00368	0.595
positive regulation of reactive oxygen species metabolic process (GO:2000379)	85	1	0	+	> 100	0.00391	0.626
outflow tract morphogenesis (GO:0003151)	87	1	0	+	> 100	0.004	0.634
negative regulation of cysteine-type endopeptidase activity (GO:2000117)	90	1	0	+	> 100	0.00414	0.649
response to unfolded protein (GO:0006986)	96	1	0	+	> 100	0.00441	0.685
regulation of blood vessel endothelial cell migration (GO:0043535)	96	1	0	+	> 100	0.00441	0.678
regulation of organic acid transport (GO:0032890)	101	1	0	+	> 100	0.00464	0.706
positive regulation of leukocyte chemotaxis (GO:0002690)	105	1	0	+	> 100	0.00482	0.727
multicellular organismal response to stress (GO:0033555)	106	1	0	+	> 100	0.00487	0.727
negative regulation of cellular response to growth factor stimulus (GO:0090288)	106	1	0	+	> 100	0.00487	0.72
negative regulation of angiogenesis (GO:0016525)	108	1	0	+	> 100	0.00496	0.726
bone morphogenesis (GO:0060349)	109	1	0	+	> 100	0.005	0.726
negative regulation of blood vessel morphogenesis (GO:2000181)	110	1	0.01	+	> 100	0.00505	0.726
negative regulation of vasculature development (GO:1901343)	111	1	0.01	+	> 100	0.00509	0.726
positive regulation of endothelial cell migration (GO:0010595)	111	1	0.01	+	> 100	0.00509	0.719
response to glucose (GO:0009749)	112	1	0.01	+	> 100	0.00514	0.719
positive regulation of smooth muscle cell proliferation (GO:0048661)	115	1	0.01	+	> 100	0.00528	0.732
response to hexose (GO:0009746)	115	1	0.01	+	> 100	0.00528	0.725
response to monosaccharide (GO:0034284)	118	1	0.01	+	> 100	0.00541	0.738
response to topologically incorrect protein (GO:0035966)	119	1	0.01	+	> 100	0.00546	0.738
positive regulation of transmembrane receptor protein serine/threonine kinase signaling pathway (GO:0090100)	120	1	0.01	+	> 100	0.0055	0.737
positive regulation of protein kinase B signaling (GO:0051897)	122	1	0.01	+	> 100	0.00559	0.743
regulation of epithelial cell apoptotic process (GO:1904035)	126	1	0.01	+	> 100	0.00578	0.761
regulation of mononuclear cell migration (GO:0071675)	127	1	0.01	+	> 100	0.00582	0.76
regulation of cell-matrix adhesion (GO:0001952)	129	1	0.01	+	> 100	0.00591	0.766
regulation of wound healing (GO:0061041)	129	1	0.01	+	> 100	0.00591	0.76
positive regulation of MAP kinase activity (GO:0043406)	131	1	0.01	+	> 100	0.006	0.765
regulation of leukocyte chemotaxis (GO:0002688)	131	1	0.01	+	> 100	0.006	0.759
organ growth (GO:0035265)	132	1	0.01	+	> 100	0.00605	0.759
response to carbohydrate (GO:0009743)	133	1	0.01	+	> 100	0.0061	0.758
regulation of transforming growth factor beta receptor signaling pathway (GO:0017015)	137	1	0.01	+	> 100	0.00628	0.775
positive regulation of translation (GO:0045727)	139	1	0.01	+	> 100	0.00637	0.78
positive regulation of tumor necrosis factor production (GO:0032760)	140	1	0.01	+	> 100	0.00641	0.779
regulation of cellular response to transforming growth factor beta stimulus (GO:1903844)	140	1	0.01	+	> 100	0.00641	0.773
positive regulation of cell-substrate adhesion (GO:0010811)	141	1	0.01	+	> 100	0.00646	0.773
positive regulation of tumor necrosis factor superfamily cytokine production (GO:1903557)	142	1	0.01	+	> 100	0.0065	0.772
response to calcium ion (GO:0051592)	146	1	0.01	+	> 100	0.00669	0.788
phagocytosis (GO:0006909)	151	1	0.01	+	> 100	0.00691	0.809
negative regulation of transmembrane transport (GO:0034763)	151	1	0.01	+	> 100	0.00691	0.803
regulation of endothelial cell proliferation (GO:0001936)	154	1	0.01	+	> 100	0.00705	0.813
regulation of lipid transport (GO:0032368)	157	1	0.01	+	> 100	0.00719	0.822
positive regulation of chemotaxis (GO:0050921)	158	1	0.01	+	> 100	0.00723	0.821
response to mechanical stimulus (GO:0009612)	159	1	0.01	+	> 100	0.00728	0.821
positive regulation of epithelial cell migration (GO:0010634)	162	1	0.01	+	> 100	0.00741	0.83
negative regulation of epithelial cell proliferation (GO:0050680)	166	1	0.01	+	> 100	0.0076	0.844
regulation of reactive oxygen species metabolic process (GO:2000377)	167	1	0.01	+	> 100	0.00764	0.843
positive regulation of amide metabolic process (GO:0034250)	169	1	0.01	+	> 100	0.00773	0.848
positive regulation of leukocyte migration (GO:0002687)	169	1	0.01	+	> 100	0.00773	0.842
regulation of extrinsic apoptotic signaling pathway (GO:2001236)	170	1	0.01	+	> 100	0.00778	0.841
regulation of response to wounding (GO:1903034)	173	1	0.01	+	> 100	0.00791	0.85
positive regulation of apoptotic signaling pathway (GO:2001235)	175	1	0.01	+	> 100	0.00801	0.854
regulation of endothelial cell migration (GO:0010594)	175	1	0.01	+	> 100	0.00801	0.848
positive regulation of angiogenesis (GO:0045766)	177	1	0.01	+	> 100	0.0081	0.852
positive regulation of vasculature development (GO:1904018)	177	1	0.01	+	> 100	0.0081	0.846
regulation of protein kinase B signaling (GO:0051896)	179	1	0.01	+	> 100	0.00819	0.85
negative regulation of endopeptidase activity (GO:0010951)	182	1	0.01	+	> 100	0.00832	0.858
cartilage development (GO:0051216)	186	1	0.01	+	> 100	0.00851	0.871
regulation of lipid localization (GO:1905952)	189	1	0.01	+	> 100	0.00864	0.88
regulation of smooth muscle cell proliferation (GO:0048660)	191	1	0.01	+	> 100	0.00873	0.883
regulation of MAP kinase activity (GO:0043405)	201	1	0.01	+	> 100	0.00919	0.923
positive regulation of protein serine/threonine kinase activity (GO:0071902)	204	1	0.01	+	> 100	0.00932	0.931
regulation of cysteine-type endopeptidase activity involved in apoptotic process (GO:0043281)	210	1	0.01	+	> 100	0.0096	0.952
regulation of tumor necrosis factor production (GO:0032680)	211	1	0.01	+	> 100	0.00964	0.951
cellular response to inorganic substance (GO:0071241)	212	1	0.01	+	> 100	0.00969	0.949
regulation of tumor necrosis factor superfamily cytokine production (GO:1903555)	214	1	0.01	+	> 100	0.00978	0.952
bone development (GO:0060348)	216	1	0.01	+	> 100	0.00987	0.955
response to endoplasmic reticulum stress (GO:0034976)	228	1	0.01	+	96.42	0.0104	1
regulation of cell-substrate adhesion (GO:0010810)	229	1	0.01	+	96	0.0105	1
regulation of chemotaxis (GO:0050920)	235	1	0.01	+	93.54	0.0107	1
regulation of cysteine-type endopeptidase activity (GO:2000116)	240	1	0.01	+	91.6	0.011	1
mesenchyme development (GO:0060485)	242	1	0.01	+	90.84	0.0111	1
regulation of leukocyte migration (GO:0002685)	242	1	0.01	+	90.84	0.0111	1
connective tissue development (GO:0061448)	247	1	0.01	+	89	0.0113	1
regulation of epithelial cell migration (GO:0010632)	247	1	0.01	+	89	0.0113	1
negative regulation of peptidase activity (GO:0010466)	255	1	0.01	+	86.21	0.0116	1
skeletal system morphogenesis (GO:0048705)	256	1	0.01	+	85.87	0.0117	1
regulation of transmembrane receptor protein serine/threonine kinase signaling pathway (GO:0090092)	272	1	0.01	+	80.82	0.0124	1
heart morphogenesis (GO:0003007)	280	1	0.01	+	78.51	0.0128	1
regulation of angiogenesis (GO:0045765)	299	1	0.01	+	73.52	0.0136	1
regulation of vasculature development (GO:1901342)	303	1	0.01	+	72.55	0.0138	1
negative regulation of cytokine production (GO:0001818)	307	1	0.01	+	71.61	0.014	1
negative regulation of cell migration (GO:0030336)	311	1	0.01	+	70.68	0.0142	1
negative regulation of cell adhesion (GO:0007162)	314	1	0.01	+	70.01	0.0143	1
response to metal ion (GO:0010038)	319	1	0.01	+	68.91	0.0146	1
regulation of cellular response to growth factor stimulus (GO:0090287)	320	1	0.01	+	68.7	0.0146	1
regulation of body fluid levels (GO:0050878)	323	1	0.01	+	68.06	0.0147	1
negative regulation of cell motility (GO:2000146)	324	1	0.01	+	67.85	0.0148	1
angiogenesis (GO:0001525)	342	1	0.02	+	64.28	0.0156	1
response to salt (GO:1902074)	347	1	0.02	+	63.35	0.0158	1
regulation of protein serine/threonine kinase activity (GO:0071900)	349	1	0.02	+	62.99	0.0159	1
negative regulation of hydrolase activity (GO:0051346)	355	1	0.02	+	61.92	0.0162	1
negative regulation of locomotion (GO:0040013)	356	1	0.02	+	61.75	0.0162	1
negative regulation of proteolysis (GO:0045861)	357	1	0.02	+	61.58	0.0163	1
regulation of endopeptidase activity (GO:0052548)	358	1	0.02	+	61.41	0.0163	1
positive regulation of protein kinase activity (GO:0045860)	367	1	0.02	+	59.9	0.0167	1
regulation of translation (GO:0006417)	391	1	0.02	+	56.22	0.0178	1
regulation of epithelial cell proliferation (GO:0050678)	423	1	0.02	+	51.97	0.0193	1
regulation of apoptotic signaling pathway (GO:2001233)	424	1	0.02	+	51.85	0.0193	1
positive regulation of kinase activity (GO:0033674)	432	1	0.02	+	50.89	0.0197	1
positive regulation of leukocyte activation (GO:0002696)	432	1	0.02	+	50.89	0.0197	1
regulation of amide metabolic process (GO:0034248)	453	1	0.02	+	48.53	0.0207	1
positive regulation of cell activation (GO:0050867)	454	1	0.02	+	48.42	0.0207	1
regulation of peptidase activity (GO:0052547)	455	1	0.02	+	48.31	0.0207	1
blood vessel morphogenesis (GO:0048514)	458	1	0.02	+	48	0.0209	1
cell-cell adhesion (GO:0098609)	458	1	0.02	+	48	0.0209	1
negative regulation of response to external stimulus (GO:0032102)	459	1	0.02	+	47.89	0.0209	1
response to inorganic substance (GO:0010035)	483	1	0.02	+	45.51	0.022	1
post-transcriptional regulation of gene expression (GO:0010608)	484	1	0.02	+	45.42	0.0221	1
endocytosis (GO:0006897)	488	1	0.02	+	45.05	0.0222	1
skeletal system development (GO:0001501)	507	1	0.02	+	43.36	0.0231	1
developmental growth (GO:0048589)	515	1	0.02	+	42.69	0.0235	1
negative regulation of transport (GO:0051051)	518	1	0.02	+	42.44	0.0236	1
growth (GO:0040007)	520	1	0.02	+	42.27	0.0237	1
positive regulation of transferase activity (GO:0051347)	523	1	0.02	+	42.03	0.0238	1
inflammatory response (GO:0006954)	535	1	0.02	+	41.09	0.0244	1
positive regulation of cytokine production (GO:0001819)	537	1	0.02	+	40.94	0.0245	1
positive regulation of MAPK cascade (GO:0043410)	537	1	0.02	+	40.94	0.0245	1
negative regulation of immune system process (GO:0002683)	538	1	0.02	+	40.86	0.0245	1
positive regulation of cell adhesion (GO:0045785)	543	1	0.02	+	40.48	0.0247	1
negative regulation of intracellular signal transduction (GO:1902532)	560	1	0.03	+	39.26	0.0255	1
blood vessel development (GO:0001568)	572	1	0.03	+	38.43	0.0261	1
cellular response to nitrogen compound (GO:1901699)	575	1	0.03	+	38.23	0.0262	1
positive regulation of response to external stimulus (GO:0032103)	580	1	0.03	+	37.9	0.0264	1
positive regulation of cell migration (GO:0030335)	594	1	0.03	+	37.01	0.0271	1
heart development (GO:0007507)	597	1	0.03	+	36.82	0.0272	1
vasculature development (GO:0001944)	601	1	0.03	+	36.58	0.0274	1
regulation of protein kinase activity (GO:0045859)	608	1	0.03	+	36.16	0.0277	1
positive regulation of cell motility (GO:2000147)	621	1	0.03	+	35.4	0.0283	1
positive regulation of apoptotic process (GO:0043065)	632	1	0.03	+	34.78	0.0288	1
regulation of transmembrane transport (GO:0034762)	634	1	0.03	+	34.67	0.0289	1
positive regulation of locomotion (GO:0040017)	637	1	0.03	+	34.51	0.029	1
positive regulation of programmed cell death (GO:0043068)	656	1	0.03	+	33.51	0.0299	1
import into cell (GO:0098657)	658	1	0.03	+	33.41	0.03	1
negative regulation of catalytic activity (GO:0043086)	660	1	0.03	+	33.31	0.0301	1
regulation of leukocyte activation (GO:0002694)	665	1	0.03	+	33.06	0.0303	1
membrane organization (GO:0061024)	685	1	0.03	+	32.09	0.0312	1
regulation of kinase activity (GO:0043549)	704	1	0.03	+	31.23	0.0321	1
regulation of cell activation (GO:0050865)	716	1	0.03	+	30.7	0.0326	1
negative regulation of cell population proliferation (GO:0008285)	734	1	0.03	+	29.95	0.0334	1
behavior (GO:0007610)	743	1	0.03	+	29.59	0.0338	1
regulation of MAPK cascade (GO:0043408)	744	1	0.03	+	29.55	0.0339	1
tube morphogenesis (GO:0035239)	756	1	0.03	+	29.08	0.0344	1
regulation of proteolysis (GO:0030162)	765	1	0.03	+	28.74	0.0348	1
positive regulation of protein phosphorylation (GO:0001934)	772	1	0.04	+	28.48	0.0352	1
regulation of transferase activity (GO:0051338)	830	1	0.04	+	26.49	0.0378	1
positive regulation of phosphorylation (GO:0042327)	834	1	0.04	+	26.36	0.038	1
regulation of cytokine production (GO:0001817)	841	1	0.04	+	26.14	0.0383	1
regulation of cell adhesion (GO:0030155)	844	1	0.04	+	26.05	0.0384	1
cell adhesion (GO:0007155)	897	1	0.04	+	24.51	0.0408	1
positive regulation of phosphorus metabolic process (GO:0010562)	915	1	0.04	+	24.03	0.0417	1
positive regulation of phosphate metabolic process (GO:0045937)	915	1	0.04	+	24.03	0.0417	1
cell migration (GO:0016477)	938	1	0.04	+	23.44	0.0427	1
regulation of anatomical structure morphogenesis (GO:0022603)	946	1	0.04	+	23.24	0.0431	1
response to nitrogen compound (GO:1901698)	959	1	0.04	+	22.92	0.0437	1
negative regulation of apoptotic process (GO:0043066)	967	1	0.04	+	22.73	0.044	1
circulatory system development (GO:0072359)	974	1	0.04	+	22.57	0.0444	1
regulation of hydrolase activity (GO:0051336)	983	1	0.04	+	22.36	0.0448	1
response to abiotic stimulus (GO:0009628)	989	1	0.04	+	22.23	0.045	1
positive regulation of protein modification process (GO:0031401)	989	1	0.04	+	22.23	0.045	1
tube development (GO:0035295)	991	1	0.05	+	22.18	0.0451	1
negative regulation of programmed cell death (GO:0043069)	997	1	0.05	+	22.05	0.0454	1
anatomical structure formation involved in morphogenesis (GO:0048646)	999	1	0.05	+	22.01	0.0455	1
apoptotic process (GO:0006915)	1000	1	0.05	+	21.98	0.0455	1
negative regulation of gene expression (GO:0010629)	1006	1	0.05	+	21.85	0.0458	1
negative regulation of developmental process (GO:0051093)	1009	1	0.05	+	21.79	0.0459	1
regulation of cell migration (GO:0030334)	1009	1	0.05	+	21.79	0.0459	1
positive regulation of intracellular signal transduction (GO:1902533)	1022	1	0.05	+	21.51	0.0465	1
negative regulation of molecular function (GO:0044092)	1028	1	0.05	+	21.38	0.0468	1
negative regulation of protein metabolic process (GO:0051248)	1046	1	0.05	+	21.02	0.0476	1
positive regulation of immune system process (GO:0002684)	1057	1	0.05	+	20.8	0.0481	1
programmed cell death (GO:0012501)	1059	1	0.05	+	20.76	0.0482	1
positive regulation of cell population proliferation (GO:0008284)	1062	1	0.05	+	20.7	0.0484	1
cell death (GO:0008219)	1062	1	0.05	+	20.7	0.0484	1
regulation of cell motility (GO:2000145)	1066	1	0.05	+	20.62	0.0485	1
animal organ morphogenesis (GO:0009887)	1070	1	0.05	+	20.54	0.0487	1
positive regulation of catalytic activity (GO:0043085)	1084	1	0.05	+	20.28	0.0494	1

## Sheet: PF4
Pf4
Analysis Type:	PANTHER Overrepresentation Test (Released 20231017)
Annotation Version and Release Date:	GO Ontology database DOI: 10.5281/zenodo.7942786 Released 2023-01-05
Analyzed List:	upload_1 (Mus musculus)
Reference List:	Mus musculus (all genes in database)
Test Type:	FISHER
Correction:	FDR
GO biological process complete	Mus musculus - REFLIST (21983)	upload_1 (1)	upload_1 (expected)	upload_1 (over/under)	upload_1 (fold Enrichment)	upload_1 (raw P-value)	upload_1 (FDR)
defense response to protozoan (GO:0042832)	42	1	0	+	> 100	0.00196	1
response to protozoan (GO:0001562)	46	1	0	+	> 100	0.00214	1
chemokine-mediated signaling pathway (GO:0070098)	67	1	0	+	> 100	0.00309	1
cellular response to chemokine (GO:1990869)	77	1	0	+	> 100	0.00355	1
neutrophil chemotaxis (GO:0030593)	77	1	0	+	> 100	0.00355	1
response to chemokine (GO:1990868)	77	1	0	+	> 100	0.00355	1
granulocyte chemotaxis (GO:0071621)	84	1	0	+	> 100	0.00387	1
neutrophil migration (GO:1990266)	92	1	0	+	> 100	0.00423	1
granulocyte migration (GO:0097530)	103	1	0	+	> 100	0.00473	1
antimicrobial humoral immune response mediated by antimicrobial peptide (GO:0061844)	131	1	0.01	+	> 100	0.006	1
leukocyte chemotaxis (GO:0030595)	139	1	0.01	+	> 100	0.00637	1
myeloid leukocyte migration (GO:0097529)	141	1	0.01	+	> 100	0.00646	1
antimicrobial humoral response (GO:0019730)	202	1	0.01	+	> 100	0.00923	1
cell chemotaxis (GO:0060326)	214	1	0.01	+	> 100	0.00978	1
cellular response to lipopolysaccharide (GO:0071222)	220	1	0.01	+	99.92	0.0101	1
cellular response to molecule of bacterial origin (GO:0071219)	230	1	0.01	+	95.58	0.0105	1
leukocyte migration (GO:0050900)	239	1	0.01	+	91.98	0.0109	1
cellular response to biotic stimulus (GO:0071216)	257	1	0.01	+	85.54	0.0117	1
humoral immune response (GO:0006959)	291	1	0.01	+	75.54	0.0133	1
response to lipopolysaccharide (GO:0032496)	308	1	0.01	+	71.37	0.0141	1
response to molecule of bacterial origin (GO:0002237)	328	1	0.01	+	67.02	0.015	1
cytokine-mediated signaling pathway (GO:0019221)	339	1	0.02	+	64.85	0.0155	1
cellular response to lipid (GO:0071396)	476	1	0.02	+	46.18	0.0217	1
chemotaxis (GO:0006935)	504	1	0.02	+	43.62	0.023	1
taxis (GO:0042330)	506	1	0.02	+	43.44	0.0231	1
locomotion (GO:0040011)	530	1	0.02	+	41.48	0.0242	1
inflammatory response (GO:0006954)	535	1	0.02	+	41.09	0.0244	1
response to lipid (GO:0033993)	711	1	0.03	+	30.92	0.0324	1
cellular response to cytokine stimulus (GO:0071345)	724	1	0.03	+	30.36	0.033	1
response to bacterium (GO:0009617)	790	1	0.04	+	27.83	0.036	1
response to cytokine (GO:0034097)	830	1	0.04	+	26.49	0.0378	1
cell migration (GO:0016477)	938	1	0.04	+	23.44	0.0427	1
defense response to other organism (GO:0098542)	1058	1	0.05	+	20.78	0.0482	1

[truncated: 25 more sheets: TGFB1, COL18A1, CXCL10, HSPG2, ALOX5, ALOX15, AQP4, NAAA, SOD1, NOS3, NOX4, NFE2L2, P2RX1, GRIN1, GRIN2A, GRIN2B, GRM5, SLC1A2, PTGES3, PTGIR …]
